# Supplementary material for: Transcriptome and single-cell transcriptomics reveal prognostic value and potential mechanism of anoikis in skin cutaneous melanoma
Source: Discov Oncol. 2024 Mar 9;15:70. doi: 10.1007/s12672-024-00926-0 (PMC10924820; doi:10.1007/s12672-024-00926-0)
Supplement: Supplementary file 4 — (XLSX 64 KB) Supplementary Table 1: Anoikis-Related Genes in GeneCards-SearchResults. Supplementary Table 2: Anoikis-Related Genes in Harmonizome. Supplementary Table 3: Differentially expressed Anoikis gene. [file 12672_2024_926_MOESM4_ESM.xlsx]

## Sheet: Supplementary Table 1
GeneCards-SearchResults
Gene Symbol	Description	Category	Gifts	GC Id	Relevance score	GeneCards Link
BRMS1	BRMS1 Transcriptional Repressor And Anoikis Regulator	Protein Coding	38	GC11M097113	14.7102	https://www.genecards.org/cgi-bin/carddisp.pl?gene=BRMS1
PTK2	Protein Tyrosine Kinase 2	Protein Coding	50	GC08M140657	7.28751	https://www.genecards.org/cgi-bin/carddisp.pl?gene=PTK2
NTRK2	Neurotrophic Receptor Tyrosine Kinase 2	Protein Coding	56	GC09P084668	7.26254	https://www.genecards.org/cgi-bin/carddisp.pl?gene=NTRK2
BCL2L11	BCL2 Like 11	Protein Coding	47	GC02P111119	6.6916	https://www.genecards.org/cgi-bin/carddisp.pl?gene=BCL2L11
SRC	SRC Proto-Oncogene, Non-Receptor Tyrosine Kinase	Protein Coding	54	GC20P037344	6.18427	https://www.genecards.org/cgi-bin/carddisp.pl?gene=SRC
CEACAM6	CEA Cell Adhesion Molecule 6	Protein Coding	44	GC19P041750	6.10318	https://www.genecards.org/cgi-bin/carddisp.pl?gene=CEACAM6
CAV1	Caveolin 1	Protein Coding	51	GC07P116524	5.4633	https://www.genecards.org/cgi-bin/carddisp.pl?gene=CAV1
AKT1	AKT Serine/Threonine Kinase 1	Protein Coding	56	GC14M104769	5.40746	https://www.genecards.org/cgi-bin/carddisp.pl?gene=AKT1
ITGB1	Integrin Subunit Beta 1	Protein Coding	53	GC10M033391	5.00296	https://www.genecards.org/cgi-bin/carddisp.pl?gene=ITGB1
CEACAM5	CEA Cell Adhesion Molecule 5	Protein Coding	45	GC19P069849	4.65579	https://www.genecards.org/cgi-bin/carddisp.pl?gene=CEACAM5
EGFR	Epidermal Growth Factor Receptor	Protein Coding	58	GC07P055019	4.61561	https://www.genecards.org/cgi-bin/carddisp.pl?gene=EGFR
BCL2	BCL2 Apoptosis Regulator	Protein Coding	53	GC18M063123	4.5414	https://www.genecards.org/cgi-bin/carddisp.pl?gene=BCL2
CASP8	Caspase 8	Protein Coding	55	GC02P201233	4.48877	https://www.genecards.org/cgi-bin/carddisp.pl?gene=CASP8
SIK1	Salt Inducible Kinase 1	Protein Coding	48	GC21M043414	4.37507	https://www.genecards.org/cgi-bin/carddisp.pl?gene=SIK1
PTRH2	Peptidyl-TRNA Hydrolase 2	Protein Coding	45	GC17M059674	4.1929	https://www.genecards.org/cgi-bin/carddisp.pl?gene=PTRH2
STAT3	Signal Transducer And Activator Of Transcription 3	Protein Coding	56	GC17M042313	4.14068	https://www.genecards.org/cgi-bin/carddisp.pl?gene=STAT3
TLE1	TLE Family Member 1, Transcriptional Corepressor	Protein Coding	47	GC09M081583	4.07099	https://www.genecards.org/cgi-bin/carddisp.pl?gene=TLE1
DAPK2	Death Associated Protein Kinase 2	Protein Coding	43	GC15M063907	3.98848	https://www.genecards.org/cgi-bin/carddisp.pl?gene=DAPK2
CTNNB1	Catenin Beta 1	Protein Coding	56	GC03P041236	3.97693	https://www.genecards.org/cgi-bin/carddisp.pl?gene=CTNNB1
ZNF304	Zinc Finger Protein 304	Protein Coding	32	GC19P057351	3.94012	https://www.genecards.org/cgi-bin/carddisp.pl?gene=ZNF304
MAPK1	Mitogen-Activated Protein Kinase 1	Protein Coding	54	GC22M021759	3.73449	https://www.genecards.org/cgi-bin/carddisp.pl?gene=MAPK1
BMF	Bcl2 Modifying Factor	Protein Coding	40	GC15M040087	3.73254	https://www.genecards.org/cgi-bin/carddisp.pl?gene=BMF
ITGA5	Integrin Subunit Alpha 5	Protein Coding	52	GC12M054977	3.67755	https://www.genecards.org/cgi-bin/carddisp.pl?gene=ITGA5
TP53	Tumor Protein P53	Protein Coding	55	GC17M007661	3.63974	https://www.genecards.org/cgi-bin/carddisp.pl?gene=TP53
MCL1	MCL1 Apoptosis Regulator, BCL2 Family Member	Protein Coding	50	GC01M152371	3.57908	https://www.genecards.org/cgi-bin/carddisp.pl?gene=MCL1
BCL2L1	BCL2 Like 1	Protein Coding	50	GC20M031664	3.36204	https://www.genecards.org/cgi-bin/carddisp.pl?gene=BCL2L1
CASP3	Caspase 3	Protein Coding	52	GC04M184627	3.11994	https://www.genecards.org/cgi-bin/carddisp.pl?gene=CASP3
CDH1	Cadherin 1	Protein Coding	52	GC16P068737	3.05958	https://www.genecards.org/cgi-bin/carddisp.pl?gene=CDH1
BAD	BCL2 Associated Agonist Of Cell Death	Protein Coding	47	GC11M096993	2.96305	https://www.genecards.org/cgi-bin/carddisp.pl?gene=BAD
PIK3CA	Phosphatidylinositol-4,5-Bisphosphate 3-Kinase Catalytic Subunit Alpha	Protein Coding	55	GC03P179148	2.94205	https://www.genecards.org/cgi-bin/carddisp.pl?gene=PIK3CA
PAK1	P21 (RAC1) Activated Kinase 1	Protein Coding	52	GC11M097499	2.93086	https://www.genecards.org/cgi-bin/carddisp.pl?gene=PAK1
ITGAV	Integrin Subunit Alpha V	Protein Coding	51	GC02P186589	2.87528	https://www.genecards.org/cgi-bin/carddisp.pl?gene=ITGAV
FN1	Fibronectin 1	Protein Coding	52	GC02M215360	2.82143	https://www.genecards.org/cgi-bin/carddisp.pl?gene=FN1
MAPK3	Mitogen-Activated Protein Kinase 3	Protein Coding	51	GC16M037779	2.72986	https://www.genecards.org/cgi-bin/carddisp.pl?gene=MAPK3
PTGS2	Prostaglandin-Endoperoxide Synthase 2	Protein Coding	51	GC01M186640	2.69213	https://www.genecards.org/cgi-bin/carddisp.pl?gene=PTGS2
BAX	BCL2 Associated X, Apoptosis Regulator	Protein Coding	52	GC19P048954	2.54813	https://www.genecards.org/cgi-bin/carddisp.pl?gene=BAX
BCAR1	BCAR1 Scaffold Protein, Cas Family Member	Protein Coding	46	GC16M075228	2.54813	https://www.genecards.org/cgi-bin/carddisp.pl?gene=BCAR1
PTEN	Phosphatase And Tensin Homolog	Protein Coding	54	GC10P093576	2.51846	https://www.genecards.org/cgi-bin/carddisp.pl?gene=PTEN
ERBB2	Erb-B2 Receptor Tyrosine Kinase 2	Protein Coding	58	GC17P039687	2.43398	https://www.genecards.org/cgi-bin/carddisp.pl?gene=ERBB2
ANGPTL4	Angiopoietin Like 4	Protein Coding	47	GC19P008363	2.41724	https://www.genecards.org/cgi-bin/carddisp.pl?gene=ANGPTL4
PDK4	Pyruvate Dehydrogenase Kinase 4	Protein Coding	46	GC07M095583	2.41536	https://www.genecards.org/cgi-bin/carddisp.pl?gene=PDK4
CYCS	Cytochrome C, Somatic	Protein Coding	51	GC07M025118	2.33944	https://www.genecards.org/cgi-bin/carddisp.pl?gene=CYCS
BRAF	B-Raf Proto-Oncogene, Serine/Threonine Kinase	Protein Coding	55	GC07M140740	2.3353	https://www.genecards.org/cgi-bin/carddisp.pl?gene=BRAF
YAP1	Yes1 Associated Transcriptional Regulator	Protein Coding	50	GC11P102110	2.33217	https://www.genecards.org/cgi-bin/carddisp.pl?gene=YAP1
ANKRD13C	Ankyrin Repeat Domain 13C	Protein Coding	34	GC01M070259	2.32954	https://www.genecards.org/cgi-bin/carddisp.pl?gene=ANKRD13C
ITGA2	Integrin Subunit Alpha 2	Protein Coding	49	GC05P052989	2.29817	https://www.genecards.org/cgi-bin/carddisp.pl?gene=ITGA2
ANXA5	Annexin A5	Protein Coding	48	GC04M121667	2.26591	https://www.genecards.org/cgi-bin/carddisp.pl?gene=ANXA5
BIRC5	Baculoviral IAP Repeat Containing 5	Protein Coding	48	GC17P078214	2.25568	https://www.genecards.org/cgi-bin/carddisp.pl?gene=BIRC5
MTOR	Mechanistic Target Of Rapamycin Kinase	Protein Coding	56	GC01M011106	2.2497	https://www.genecards.org/cgi-bin/carddisp.pl?gene=MTOR
TIMP1	TIMP Metallopeptidase Inhibitor 1	Protein Coding	47	GC0XP047647	2.24534	https://www.genecards.org/cgi-bin/carddisp.pl?gene=TIMP1
BDNF	Brain Derived Neurotrophic Factor	Protein Coding	52	GC11M027654	2.22146	https://www.genecards.org/cgi-bin/carddisp.pl?gene=BDNF
CSPG4	Chondroitin Sulfate Proteoglycan 4	Protein Coding	50	GC15M075674	2.19511	https://www.genecards.org/cgi-bin/carddisp.pl?gene=CSPG4
BSG	Basigin (Ok Blood Group)	Protein Coding	47	GC19P000571	2.19511	https://www.genecards.org/cgi-bin/carddisp.pl?gene=BSG
AKT2	AKT Serine/Threonine Kinase 2	Protein Coding	56	GC19M040230	2.1826	https://www.genecards.org/cgi-bin/carddisp.pl?gene=AKT2
STK11	Serine/Threonine Kinase 11	Protein Coding	53	GC19P001177	2.15035	https://www.genecards.org/cgi-bin/carddisp.pl?gene=STK11
IGF1	Insulin Like Growth Factor 1	Protein Coding	50	GC12M102395	2.14769	https://www.genecards.org/cgi-bin/carddisp.pl?gene=IGF1
IGF1R	Insulin Like Growth Factor 1 Receptor	Protein Coding	57	GC15P098648	2.14696	https://www.genecards.org/cgi-bin/carddisp.pl?gene=IGF1R
ITGA6	Integrin Subunit Alpha 6	Protein Coding	52	GC02P172427	2.10977	https://www.genecards.org/cgi-bin/carddisp.pl?gene=ITGA6
ILK	Integrin Linked Kinase	Protein Coding	48	GC11P006604	2.08315	https://www.genecards.org/cgi-bin/carddisp.pl?gene=ILK
CFLAR	CASP8 And FADD Like Apoptosis Regulator	Protein Coding	46	GC02P201117	2.08302	https://www.genecards.org/cgi-bin/carddisp.pl?gene=CFLAR
RHOA	Ras Homolog Family Member A	Protein Coding	52	GC03M049359	2.06858	https://www.genecards.org/cgi-bin/carddisp.pl?gene=RHOA
HIF1A	Hypoxia Inducible Factor 1 Subunit Alpha	Protein Coding	51	GC14P061695	2.06497	https://www.genecards.org/cgi-bin/carddisp.pl?gene=HIF1A
DAP3	Death Associated Protein 3	Protein Coding	42	GC01P155810	2.0553	https://www.genecards.org/cgi-bin/carddisp.pl?gene=DAP3
MYBBP1A	MYB Binding Protein 1a	Protein Coding	41	GC17M004538	2.02088	https://www.genecards.org/cgi-bin/carddisp.pl?gene=MYBBP1A
TLE5	TLE Family Member 5, Transcriptional Modulator	Protein Coding	39	GC19M006027	1.99817	https://www.genecards.org/cgi-bin/carddisp.pl?gene=TLE5
ITGA3	Integrin Subunit Alpha 3	Protein Coding	51	GC17P050055	1.99809	https://www.genecards.org/cgi-bin/carddisp.pl?gene=ITGA3
PTK2B	Protein Tyrosine Kinase 2 Beta	Protein Coding	51	GC08P027311	1.99505	https://www.genecards.org/cgi-bin/carddisp.pl?gene=PTK2B
CCND1	Cyclin D1	Protein Coding	55	GC11P069641	1.98137	https://www.genecards.org/cgi-bin/carddisp.pl?gene=CCND1
CTTN	Cortactin	Protein Coding	45	GC11P070398	1.98137	https://www.genecards.org/cgi-bin/carddisp.pl?gene=CTTN
CALR	Calreticulin	Protein Coding	54	GC19P012938	1.94471	https://www.genecards.org/cgi-bin/carddisp.pl?gene=CALR
ATF4	Activating Transcription Factor 4	Protein Coding	47	GC22P039519	1.94471	https://www.genecards.org/cgi-bin/carddisp.pl?gene=ATF4
CDCP1	CUB Domain Containing Protein 1	Protein Coding	41	GC03M045082	1.93194	https://www.genecards.org/cgi-bin/carddisp.pl?gene=CDCP1
PLAUR	Plasminogen Activator, Urokinase Receptor	Protein Coding	47	GC19M043646	1.90784	https://www.genecards.org/cgi-bin/carddisp.pl?gene=PLAUR
SKP2	S-Phase Kinase Associated Protein 2	Protein Coding	46	GC05P036151	1.90784	https://www.genecards.org/cgi-bin/carddisp.pl?gene=SKP2
CHEK2	Checkpoint Kinase 2	Protein Coding	56	GC22M028687	1.90721	https://www.genecards.org/cgi-bin/carddisp.pl?gene=CHEK2
HGF	Hepatocyte Growth Factor	Protein Coding	54	GC07M081699	1.88337	https://www.genecards.org/cgi-bin/carddisp.pl?gene=HGF
E2F1	E2F Transcription Factor 1	Protein Coding	45	GC20M033675	1.87998	https://www.genecards.org/cgi-bin/carddisp.pl?gene=E2F1
EGF	Epidermal Growth Factor	Protein Coding	54	GC04P109912	1.87072	https://www.genecards.org/cgi-bin/carddisp.pl?gene=EGF
PIK3CG	Phosphatidylinositol-4,5-Bisphosphate 3-Kinase Catalytic Subunit Gamma	Protein Coding	50	GC07P106865	1.86744	https://www.genecards.org/cgi-bin/carddisp.pl?gene=PIK3CG
ITGB4	Integrin Subunit Beta 4	Protein Coding	52	GC17P075721	1.85564	https://www.genecards.org/cgi-bin/carddisp.pl?gene=ITGB4
DAPK1	Death Associated Protein Kinase 1	Protein Coding	52	GC09P087497	1.84555	https://www.genecards.org/cgi-bin/carddisp.pl?gene=DAPK1
MAPK8	Mitogen-Activated Protein Kinase 8	Protein Coding	52	GC10P048306	1.83945	https://www.genecards.org/cgi-bin/carddisp.pl?gene=MAPK8
PIK3R1	Phosphoinositide-3-Kinase Regulatory Subunit 1	Protein Coding	53	GC05P068215	1.82063	https://www.genecards.org/cgi-bin/carddisp.pl?gene=PIK3R1
PIK3R3	Phosphoinositide-3-Kinase Regulatory Subunit 3	Protein Coding	45	GC01M046041	1.81566	https://www.genecards.org/cgi-bin/carddisp.pl?gene=PIK3R3
MAP2K1	Mitogen-Activated Protein Kinase Kinase 1	Protein Coding	55	GC15P066386	1.79616	https://www.genecards.org/cgi-bin/carddisp.pl?gene=MAP2K1
CXCL12	C-X-C Motif Chemokine Ligand 12	Protein Coding	46	GC10M044370	1.77687	https://www.genecards.org/cgi-bin/carddisp.pl?gene=CXCL12
LGALS3	Galectin 3	Protein Coding	48	GC14P055124	1.74145	https://www.genecards.org/cgi-bin/carddisp.pl?gene=LGALS3
FBXW7-AS1	FBXW7 Antisense RNA 1	RNA Gene	15	GC04P152338	1.73386	https://www.genecards.org/cgi-bin/carddisp.pl?gene=FBXW7-AS1
BAK1	BCL2 Antagonist/Killer 1	Protein Coding	47	GC06M033572	1.7301	https://www.genecards.org/cgi-bin/carddisp.pl?gene=BAK1
ABHD4	Abhydrolase Domain Containing 4, N-Acyl Phospholipase B	Protein Coding	41	GC14P033594	1.70641	https://www.genecards.org/cgi-bin/carddisp.pl?gene=ABHD4
CD44	CD44 Molecule (Indian Blood Group)	Protein Coding	50	GC11P035139	1.70294	https://www.genecards.org/cgi-bin/carddisp.pl?gene=CD44
ITGA4	Integrin Subunit Alpha 4	Protein Coding	50	GC02P181456	1.68965	https://www.genecards.org/cgi-bin/carddisp.pl?gene=ITGA4
FADD	Fas Associated Via Death Domain	Protein Coding	48	GC11P070203	1.68965	https://www.genecards.org/cgi-bin/carddisp.pl?gene=FADD
PHLDA2	Pleckstrin Homology Like Domain Family A Member 2	Protein Coding	39	GC11M002928	1.68965	https://www.genecards.org/cgi-bin/carddisp.pl?gene=PHLDA2
TGFB1	Transforming Growth Factor Beta 1	Protein Coding	55	GC19M041301	1.6855	https://www.genecards.org/cgi-bin/carddisp.pl?gene=TGFB1
HMCN1	Hemicentin 1	Protein Coding	41	GC01P185734	1.6855	https://www.genecards.org/cgi-bin/carddisp.pl?gene=HMCN1
MMP2	Matrix Metallopeptidase 2	Protein Coding	55	GC16P055390	1.67228	https://www.genecards.org/cgi-bin/carddisp.pl?gene=MMP2
CEBPB	CCAAT Enhancer Binding Protein Beta	Protein Coding	45	GC20P050190	1.67228	https://www.genecards.org/cgi-bin/carddisp.pl?gene=CEBPB
CEMIP	Cell Migration Inducing Hyaluronidase 1	Protein Coding	39	GC15P080779	1.67228	https://www.genecards.org/cgi-bin/carddisp.pl?gene=CEMIP
CDKN3	Cyclin Dependent Kinase Inhibitor 3	Protein Coding	44	GC14P054398	1.66656	https://www.genecards.org/cgi-bin/carddisp.pl?gene=CDKN3
CBL	Cbl Proto-Oncogene	Protein Coding	54	GC11P119206	1.65423	https://www.genecards.org/cgi-bin/carddisp.pl?gene=CBL
CASP9	Caspase 9	Protein Coding	49	GC01M015491	1.65423	https://www.genecards.org/cgi-bin/carddisp.pl?gene=CASP9
SFN	Stratifin	Protein Coding	48	GC01P028244	1.65423	https://www.genecards.org/cgi-bin/carddisp.pl?gene=SFN
MTDH	Metadherin	Protein Coding	43	GC08P097644	1.65423	https://www.genecards.org/cgi-bin/carddisp.pl?gene=MTDH
PRKCA	Protein Kinase C Alpha	Protein Coding	53	GC17P066302	1.63541	https://www.genecards.org/cgi-bin/carddisp.pl?gene=PRKCA
TNFRSF10B	TNF Receptor Superfamily Member 10b	Protein Coding	52	GC08M023020	1.63541	https://www.genecards.org/cgi-bin/carddisp.pl?gene=TNFRSF10B
CXCL8	C-X-C Motif Chemokine Ligand 8	Protein Coding	44	GC04P073740	1.63541	https://www.genecards.org/cgi-bin/carddisp.pl?gene=CXCL8
MIR200C	MicroRNA 200c	RNA Gene	26	GC12P022384	1.63541	https://www.genecards.org/cgi-bin/carddisp.pl?gene=MIR200C
AR	Androgen Receptor	Protein Coding	54	GC0XP067544	1.61842	https://www.genecards.org/cgi-bin/carddisp.pl?gene=AR
CDKN2A	Cyclin Dependent Kinase Inhibitor 2A	Protein Coding	52	GC09M021967	1.61572	https://www.genecards.org/cgi-bin/carddisp.pl?gene=CDKN2A
CPT1A	Carnitine Palmitoyltransferase 1A	Protein Coding	51	GC11M068754	1.61572	https://www.genecards.org/cgi-bin/carddisp.pl?gene=CPT1A
PIK3CB	Phosphatidylinositol-4,5-Bisphosphate 3-Kinase Catalytic Subunit Beta	Protein Coding	50	GC03M138652	1.61572	https://www.genecards.org/cgi-bin/carddisp.pl?gene=PIK3CB
CLDN1	Claudin 1	Protein Coding	48	GC03M190305	1.61572	https://www.genecards.org/cgi-bin/carddisp.pl?gene=CLDN1
MIR204	MicroRNA 204	RNA Gene	25	GC09M070809	1.61572	https://www.genecards.org/cgi-bin/carddisp.pl?gene=MIR204
MIR26A1	MicroRNA 26a-1	RNA Gene	23	GC03P037969	1.61572	https://www.genecards.org/cgi-bin/carddisp.pl?gene=MIR26A1
CDKN1A	Cyclin Dependent Kinase Inhibitor 1A	Protein Coding	51	GC06P087904	1.59501	https://www.genecards.org/cgi-bin/carddisp.pl?gene=CDKN1A
CDKN1B	Cyclin Dependent Kinase Inhibitor 1B	Protein Coding	50	GC12P022586	1.59501	https://www.genecards.org/cgi-bin/carddisp.pl?gene=CDKN1B
KLF12	KLF Transcription Factor 12	Protein Coding	40	GC13M073686	1.59501	https://www.genecards.org/cgi-bin/carddisp.pl?gene=KLF12
NTRK1	Neurotrophic Receptor Tyrosine Kinase 1	Protein Coding	55	GC01P156815	1.57361	https://www.genecards.org/cgi-bin/carddisp.pl?gene=NTRK1
PLAU	Plasminogen Activator, Urokinase	Protein Coding	55	GC10P073909	1.57311	https://www.genecards.org/cgi-bin/carddisp.pl?gene=PLAU
MYC	MYC Proto-Oncogene, BHLH Transcription Factor	Protein Coding	54	GC08P127735	1.57311	https://www.genecards.org/cgi-bin/carddisp.pl?gene=MYC
SMAD4	SMAD Family Member 4	Protein Coding	54	GC18P051028	1.57311	https://www.genecards.org/cgi-bin/carddisp.pl?gene=SMAD4
PLK1	Polo Like Kinase 1	Protein Coding	53	GC16P024406	1.57311	https://www.genecards.org/cgi-bin/carddisp.pl?gene=PLK1
MUC1	Mucin 1, Cell Surface Associated	Protein Coding	51	GC01M155185	1.57311	https://www.genecards.org/cgi-bin/carddisp.pl?gene=MUC1
LGALS1	Galectin 1	Protein Coding	45	GC22P037675	1.57311	https://www.genecards.org/cgi-bin/carddisp.pl?gene=LGALS1
PYCARD	PYD And CARD Domain Containing	Protein Coding	44	GC16M031201	1.57311	https://www.genecards.org/cgi-bin/carddisp.pl?gene=PYCARD
SESN2	Sestrin 2	Protein Coding	40	GC01P028290	1.57311	https://www.genecards.org/cgi-bin/carddisp.pl?gene=SESN2
ITGB3	Integrin Subunit Beta 3	Protein Coding	55	GC17P058846	1.56846	https://www.genecards.org/cgi-bin/carddisp.pl?gene=ITGB3
KRAS	KRAS Proto-Oncogene, GTPase	Protein Coding	54	GC12M025204	1.56846	https://www.genecards.org/cgi-bin/carddisp.pl?gene=KRAS
THBS1	Thrombospondin 1	Protein Coding	48	GC15P039581	1.5498	https://www.genecards.org/cgi-bin/carddisp.pl?gene=THBS1
BID	BH3 Interacting Domain Death Agonist	Protein Coding	47	GC22M017734	1.5498	https://www.genecards.org/cgi-bin/carddisp.pl?gene=BID
HRAS	HRas Proto-Oncogene, GTPase	Protein Coding	55	GC11M003889	1.53509	https://www.genecards.org/cgi-bin/carddisp.pl?gene=HRAS
CDK11B	Cyclin Dependent Kinase 11B	Protein Coding	43	GC01M007003	1.52476	https://www.genecards.org/cgi-bin/carddisp.pl?gene=CDK11B
CDK11A	Cyclin Dependent Kinase 11A	Protein Coding	41	GC01M001702	1.52476	https://www.genecards.org/cgi-bin/carddisp.pl?gene=CDK11A
XIAP	X-Linked Inhibitor Of Apoptosis	Protein Coding	54	GC0XP123859	1.51813	https://www.genecards.org/cgi-bin/carddisp.pl?gene=XIAP
PPARG	Peroxisome Proliferator Activated Receptor Gamma	Protein Coding	55	GC03P012287	1.49752	https://www.genecards.org/cgi-bin/carddisp.pl?gene=PPARG
IL6	Interleukin 6	Protein Coding	53	GC07P022725	1.49752	https://www.genecards.org/cgi-bin/carddisp.pl?gene=IL6
MIR145	MicroRNA 145	RNA Gene	25	GC05P149430	1.49752	https://www.genecards.org/cgi-bin/carddisp.pl?gene=MIR145
CCR7	C-C Motif Chemokine Receptor 7	Protein Coding	47	GC17M049365	1.4674	https://www.genecards.org/cgi-bin/carddisp.pl?gene=CCR7
MSLN	Mesothelin	Protein Coding	45	GC16P012620	1.4674	https://www.genecards.org/cgi-bin/carddisp.pl?gene=MSLN
RAC1	Rac Family Small GTPase 1	Protein Coding	51	GC07P006377	1.46156	https://www.genecards.org/cgi-bin/carddisp.pl?gene=RAC1
GRHL2	Grainyhead Like Transcription Factor 2	Protein Coding	43	GC08P101492	1.46156	https://www.genecards.org/cgi-bin/carddisp.pl?gene=GRHL2
BIRC3	Baculoviral IAP Repeat Containing 3	Protein Coding	48	GC11P102317	1.44828	https://www.genecards.org/cgi-bin/carddisp.pl?gene=BIRC3
NOTCH1	Notch Receptor 1	Protein Coding	55	GC09M137632	1.43815	https://www.genecards.org/cgi-bin/carddisp.pl?gene=NOTCH1
RHOG	Ras Homolog Family Member G	Protein Coding	43	GC11M004078	1.43614	https://www.genecards.org/cgi-bin/carddisp.pl?gene=RHOG
CCAR2	Cell Cycle And Apoptosis Regulator 2	Protein Coding	39	GC08P022604	1.43614	https://www.genecards.org/cgi-bin/carddisp.pl?gene=CCAR2
NQO1	NAD(P)H Quinone Dehydrogenase 1	Protein Coding	50	GC16M069706	1.43321	https://www.genecards.org/cgi-bin/carddisp.pl?gene=NQO1
MMP13	Matrix Metallopeptidase 13	Protein Coding	54	GC11M102942	1.39855	https://www.genecards.org/cgi-bin/carddisp.pl?gene=MMP13
FAS	Fas Cell Surface Death Receptor	Protein Coding	53	GC10P093591	1.39565	https://www.genecards.org/cgi-bin/carddisp.pl?gene=FAS
MTA1	Metastasis Associated 1	Protein Coding	46	GC14P105419	1.39565	https://www.genecards.org/cgi-bin/carddisp.pl?gene=MTA1
MYO5A	Myosin VA	Protein Coding	47	GC15M120031	1.39265	https://www.genecards.org/cgi-bin/carddisp.pl?gene=MYO5A
EDA2R	Ectodysplasin A2 Receptor	Protein Coding	45	GC0XM066595	1.39265	https://www.genecards.org/cgi-bin/carddisp.pl?gene=EDA2R
CCN6	Cellular Communication Network Factor 6	Protein Coding	43	GC06P112053	1.39265	https://www.genecards.org/cgi-bin/carddisp.pl?gene=CCN6
MMP9	Matrix Metallopeptidase 9	Protein Coding	56	GC20P046008	1.37434	https://www.genecards.org/cgi-bin/carddisp.pl?gene=MMP9
ABL1	ABL Proto-Oncogene 1, Non-Receptor Tyrosine Kinase	Protein Coding	55	GC09P130713	1.37434	https://www.genecards.org/cgi-bin/carddisp.pl?gene=ABL1
MAPK11	Mitogen-Activated Protein Kinase 11	Protein Coding	51	GC22M050263	1.37434	https://www.genecards.org/cgi-bin/carddisp.pl?gene=MAPK11
SOD2	Superoxide Dismutase 2	Protein Coding	51	GC06M159669	1.37434	https://www.genecards.org/cgi-bin/carddisp.pl?gene=SOD2
PTHLH	Parathyroid Hormone Like Hormone	Protein Coding	48	GC12M027959	1.3706	https://www.genecards.org/cgi-bin/carddisp.pl?gene=PTHLH
PDGFB	Platelet Derived Growth Factor Subunit B	Protein Coding	53	GC22M060099	1.35364	https://www.genecards.org/cgi-bin/carddisp.pl?gene=PDGFB
GLI2	GLI Family Zinc Finger 2	Protein Coding	51	GC02P120735	1.35364	https://www.genecards.org/cgi-bin/carddisp.pl?gene=GLI2
EZH2	Enhancer Of Zeste 2 Polycomb Repressive Complex 2 Subunit	Protein Coding	56	GC07M148807	1.35258	https://www.genecards.org/cgi-bin/carddisp.pl?gene=EZH2
RIPK1	Receptor Interacting Serine/Threonine Kinase 1	Protein Coding	51	GC06P003313	1.35137	https://www.genecards.org/cgi-bin/carddisp.pl?gene=RIPK1
CXCR4	C-X-C Motif Chemokine Receptor 4	Protein Coding	55	GC02M136114	1.34337	https://www.genecards.org/cgi-bin/carddisp.pl?gene=CXCR4
HMGA1	High Mobility Group AT-Hook 1	Protein Coding	48	GC06P087865	1.33174	https://www.genecards.org/cgi-bin/carddisp.pl?gene=HMGA1
SIK2	Salt Inducible Kinase 2	Protein Coding	48	GC11P111965	1.33174	https://www.genecards.org/cgi-bin/carddisp.pl?gene=SIK2
TNFSF10	TNF Superfamily Member 10	Protein Coding	47	GC03M172505	1.33174	https://www.genecards.org/cgi-bin/carddisp.pl?gene=TNFSF10
ANGPTL2	Angiopoietin Like 2	Protein Coding	40	GC09M127087	1.31324	https://www.genecards.org/cgi-bin/carddisp.pl?gene=ANGPTL2
S100A4	S100 Calcium Binding Protein A4	Protein Coding	48	GC01M153543	1.30843	https://www.genecards.org/cgi-bin/carddisp.pl?gene=S100A4
NTF3	Neurotrophin 3	Protein Coding	47	GC12P022322	1.30843	https://www.genecards.org/cgi-bin/carddisp.pl?gene=NTF3
ETV4	ETS Variant Transcription Factor 4	Protein Coding	45	GC17M043527	1.30843	https://www.genecards.org/cgi-bin/carddisp.pl?gene=ETV4
MIR21	MicroRNA 21	RNA Gene	26	GC17P059872	1.30843	https://www.genecards.org/cgi-bin/carddisp.pl?gene=MIR21
MIR124-1	MicroRNA 124-1	RNA Gene	21	GC08M009903	1.30843	https://www.genecards.org/cgi-bin/carddisp.pl?gene=MIR124-1
HTRA1	HtrA Serine Peptidase 1	Protein Coding	48	GC10P122461	1.28338	https://www.genecards.org/cgi-bin/carddisp.pl?gene=HTRA1
LATS1	Large Tumor Suppressor Kinase 1	Protein Coding	46	GC06M149658	1.28338	https://www.genecards.org/cgi-bin/carddisp.pl?gene=LATS1
CEACAM3	CEA Cell Adhesion Molecule 3	Protein Coding	45	GC19P041796	1.28338	https://www.genecards.org/cgi-bin/carddisp.pl?gene=CEACAM3
EIF2AK3	Eukaryotic Translation Initiation Factor 2 Alpha Kinase 3	Protein Coding	51	GC02M088556	1.28038	https://www.genecards.org/cgi-bin/carddisp.pl?gene=EIF2AK3
LAMC2	Laminin Subunit Gamma 2	Protein Coding	50	GC01P183186	1.28038	https://www.genecards.org/cgi-bin/carddisp.pl?gene=LAMC2
LAMA3	Laminin Subunit Alpha 3	Protein Coding	48	GC18P023689	1.28038	https://www.genecards.org/cgi-bin/carddisp.pl?gene=LAMA3
LAMB3	Laminin Subunit Beta 3	Protein Coding	48	GC01M209614	1.28038	https://www.genecards.org/cgi-bin/carddisp.pl?gene=LAMB3
CDH2	Cadherin 2	Protein Coding	55	GC18M027950	1.26068	https://www.genecards.org/cgi-bin/carddisp.pl?gene=CDH2
CSNK2A1	Casein Kinase 2 Alpha 1	Protein Coding	53	GC20M000472	1.26068	https://www.genecards.org/cgi-bin/carddisp.pl?gene=CSNK2A1
EDIL3	EGF Like Repeats And Discoidin Domains 3	Protein Coding	43	GC05M083940	1.26068	https://www.genecards.org/cgi-bin/carddisp.pl?gene=EDIL3
ZEB2	Zinc Finger E-Box Binding Homeobox 2	Protein Coding	50	GC02M144384	1.25615	https://www.genecards.org/cgi-bin/carddisp.pl?gene=ZEB2
TLN1	Talin 1	Protein Coding	44	GC09M035696	1.25615	https://www.genecards.org/cgi-bin/carddisp.pl?gene=TLN1
EPHA2	EPH Receptor A2	Protein Coding	56	GC01M016124	1.23997	https://www.genecards.org/cgi-bin/carddisp.pl?gene=EPHA2
SIRT3	Sirtuin 3	Protein Coding	50	GC11M000215	1.23997	https://www.genecards.org/cgi-bin/carddisp.pl?gene=SIRT3
OLFM3	Olfactomedin 3	Protein Coding	40	GC01M101802	1.23997	https://www.genecards.org/cgi-bin/carddisp.pl?gene=OLFM3
CLU	Clusterin	Protein Coding	50	GC08M027596	1.22602	https://www.genecards.org/cgi-bin/carddisp.pl?gene=CLU
SPINK1	Serine Peptidase Inhibitor Kazal Type 1	Protein Coding	44	GC05M147825	1.22602	https://www.genecards.org/cgi-bin/carddisp.pl?gene=SPINK1
CPEB2	Cytoplasmic Polyadenylation Element Binding Protein 2	Protein Coding	36	GC04P018697	1.22602	https://www.genecards.org/cgi-bin/carddisp.pl?gene=CPEB2
NAT1	N-Acetyltransferase 1	Protein Coding	45	GC08P018179	1.21808	https://www.genecards.org/cgi-bin/carddisp.pl?gene=NAT1
TSG101	Tumor Susceptibility 101	Protein Coding	45	GC11M018468	1.21808	https://www.genecards.org/cgi-bin/carddisp.pl?gene=TSG101
MIR200A	MicroRNA 200a	RNA Gene	22	GC01P004110	1.21808	https://www.genecards.org/cgi-bin/carddisp.pl?gene=MIR200A
MIR6744	MicroRNA 6744	RNA Gene	9	GC11P001256	1.21808	https://www.genecards.org/cgi-bin/carddisp.pl?gene=MIR6744
SERPINA1	Serpin Family A Member 1	Protein Coding	51	GC14M094376	1.21218	https://www.genecards.org/cgi-bin/carddisp.pl?gene=SERPINA1
AKT3	AKT Serine/Threonine Kinase 3	Protein Coding	57	GC01M243488	1.19476	https://www.genecards.org/cgi-bin/carddisp.pl?gene=AKT3
RELA	RELA Proto-Oncogene, NF-KB Subunit	Protein Coding	54	GC11M065653	1.19476	https://www.genecards.org/cgi-bin/carddisp.pl?gene=RELA
TNFRSF1A	TNF Receptor Superfamily Member 1A	Protein Coding	52	GC12M006328	1.19476	https://www.genecards.org/cgi-bin/carddisp.pl?gene=TNFRSF1A
FASLG	Fas Ligand	Protein Coding	50	GC01P172628	1.19476	https://www.genecards.org/cgi-bin/carddisp.pl?gene=FASLG
AFP	Alpha Fetoprotein	Protein Coding	48	GC04P073431	1.19476	https://www.genecards.org/cgi-bin/carddisp.pl?gene=AFP
ITGA8	Integrin Subunit Alpha 8	Protein Coding	48	GC10M015513	1.19476	https://www.genecards.org/cgi-bin/carddisp.pl?gene=ITGA8
NOX4	NADPH Oxidase 4	Protein Coding	47	GC11M089324	1.19476	https://www.genecards.org/cgi-bin/carddisp.pl?gene=NOX4
PBK	PDZ Binding Kinase	Protein Coding	47	GC08M027809	1.19476	https://www.genecards.org/cgi-bin/carddisp.pl?gene=PBK
SATB1	SATB Homeobox 1	Protein Coding	47	GC03M021445	1.19476	https://www.genecards.org/cgi-bin/carddisp.pl?gene=SATB1
CD63	CD63 Molecule	Protein Coding	45	GC12M055725	1.19476	https://www.genecards.org/cgi-bin/carddisp.pl?gene=CD63
EEF1A1	Eukaryotic Translation Elongation Factor 1 Alpha 1	Protein Coding	45	GC06M073515	1.19476	https://www.genecards.org/cgi-bin/carddisp.pl?gene=EEF1A1
LTB4R2	Leukotriene B4 Receptor 2	Protein Coding	45	GC14P033618	1.19476	https://www.genecards.org/cgi-bin/carddisp.pl?gene=LTB4R2
MAVS	Mitochondrial Antiviral Signaling Protein	Protein Coding	41	GC20P004406	1.19476	https://www.genecards.org/cgi-bin/carddisp.pl?gene=MAVS
HRC	Histidine Rich Calcium Binding Protein	Protein Coding	39	GC19M049151	1.19476	https://www.genecards.org/cgi-bin/carddisp.pl?gene=HRC
CCN2	Cellular Communication Network Factor 2	Protein Coding	48	GC06M131948	1.19183	https://www.genecards.org/cgi-bin/carddisp.pl?gene=CCN2
RHOB	Ras Homolog Family Member B	Protein Coding	47	GC02P020447	1.19183	https://www.genecards.org/cgi-bin/carddisp.pl?gene=RHOB
PPP1R13B	Protein Phosphatase 1 Regulatory Subunit 13B	Protein Coding	40	GC14M103733	1.19183	https://www.genecards.org/cgi-bin/carddisp.pl?gene=PPP1R13B
PLG	Plasminogen	Protein Coding	52	GC06P160702	1.18563	https://www.genecards.org/cgi-bin/carddisp.pl?gene=PLG
MET	MET Proto-Oncogene, Receptor Tyrosine Kinase	Protein Coding	56	GC07P116672	1.18429	https://www.genecards.org/cgi-bin/carddisp.pl?gene=MET
RAF1	Raf-1 Proto-Oncogene, Serine/Threonine Kinase	Protein Coding	57	GC03M012583	1.16972	https://www.genecards.org/cgi-bin/carddisp.pl?gene=RAF1
PARP1	Poly(ADP-Ribose) Polymerase 1	Protein Coding	53	GC01M226360	1.16972	https://www.genecards.org/cgi-bin/carddisp.pl?gene=PARP1
PRKCQ	Protein Kinase C Theta	Protein Coding	51	GC10M006557	1.16972	https://www.genecards.org/cgi-bin/carddisp.pl?gene=PRKCQ
BRCA2	BRCA2 DNA Repair Associated	Protein Coding	50	GC13P032315	1.16972	https://www.genecards.org/cgi-bin/carddisp.pl?gene=BRCA2
RB1	RB Transcriptional Corepressor 1	Protein Coding	50	GC13P048303	1.16972	https://www.genecards.org/cgi-bin/carddisp.pl?gene=RB1
SP1	Sp1 Transcription Factor	Protein Coding	49	GC12P053380	1.16972	https://www.genecards.org/cgi-bin/carddisp.pl?gene=SP1
HAVCR2	Hepatitis A Virus Cellular Receptor 2	Protein Coding	48	GC05M157063	1.16972	https://www.genecards.org/cgi-bin/carddisp.pl?gene=HAVCR2
DOCK1	Dedicator Of Cytokinesis 1	Protein Coding	47	GC10P126905	1.16972	https://www.genecards.org/cgi-bin/carddisp.pl?gene=DOCK1
VTN	Vitronectin	Protein Coding	47	GC17M044982	1.16972	https://www.genecards.org/cgi-bin/carddisp.pl?gene=VTN
INHBB	Inhibin Subunit Beta B	Protein Coding	45	GC02P123232	1.16972	https://www.genecards.org/cgi-bin/carddisp.pl?gene=INHBB
PDCD4	Programmed Cell Death 4	Protein Coding	45	GC10P110871	1.16972	https://www.genecards.org/cgi-bin/carddisp.pl?gene=PDCD4
PRPF4B	Pre-MRNA Processing Factor 4B	Protein Coding	44	GC06P004021	1.16972	https://www.genecards.org/cgi-bin/carddisp.pl?gene=PRPF4B
RANBP9	RAN Binding Protein 9	Protein Coding	44	GC06M013621	1.16972	https://www.genecards.org/cgi-bin/carddisp.pl?gene=RANBP9
SESN1	Sestrin 1	Protein Coding	43	GC06M108986	1.16972	https://www.genecards.org/cgi-bin/carddisp.pl?gene=SESN1
SESN3	Sestrin 3	Protein Coding	41	GC11M097722	1.16972	https://www.genecards.org/cgi-bin/carddisp.pl?gene=SESN3
CD24	CD24 Molecule	Protein Coding	40	GC06M106969	1.16972	https://www.genecards.org/cgi-bin/carddisp.pl?gene=CD24
ZBTB7A	Zinc Finger And BTB Domain Containing 7A	Protein Coding	40	GC19M006067	1.16972	https://www.genecards.org/cgi-bin/carddisp.pl?gene=ZBTB7A
MIR141	MicroRNA 141	RNA Gene	23	GC12P022385	1.16972	https://www.genecards.org/cgi-bin/carddisp.pl?gene=MIR141
ELANE	Elastase, Neutrophil Expressed	Protein Coding	53	GC19P003232	1.15127	https://www.genecards.org/cgi-bin/carddisp.pl?gene=ELANE
KDR	Kinase Insert Domain Receptor	Protein Coding	56	GC04M055078	1.14248	https://www.genecards.org/cgi-bin/carddisp.pl?gene=KDR
MDM2	MDM2 Proto-Oncogene	Protein Coding	55	GC12P068808	1.14248	https://www.genecards.org/cgi-bin/carddisp.pl?gene=MDM2
NFE2L2	NFE2 Like BZIP Transcription Factor 2	Protein Coding	53	GC02M177227	1.14248	https://www.genecards.org/cgi-bin/carddisp.pl?gene=NFE2L2
ZEB1	Zinc Finger E-Box Binding Homeobox 1	Protein Coding	51	GC10P031318	1.14248	https://www.genecards.org/cgi-bin/carddisp.pl?gene=ZEB1
KL	Klotho	Protein Coding	50	GC13P033016	1.14248	https://www.genecards.org/cgi-bin/carddisp.pl?gene=KL
PRKCI	Protein Kinase C Iota	Protein Coding	50	GC03P170222	1.14248	https://www.genecards.org/cgi-bin/carddisp.pl?gene=PRKCI
CRYAB	Crystallin Alpha B	Protein Coding	48	GC11M111908	1.14248	https://www.genecards.org/cgi-bin/carddisp.pl?gene=CRYAB
EPHB6	EPH Receptor B6	Protein Coding	48	GC07P148810	1.14248	https://www.genecards.org/cgi-bin/carddisp.pl?gene=EPHB6
FGF2	Fibroblast Growth Factor 2	Protein Coding	48	GC04P122826	1.14248	https://www.genecards.org/cgi-bin/carddisp.pl?gene=FGF2
HK2	Hexokinase 2	Protein Coding	48	GC02P074833	1.14248	https://www.genecards.org/cgi-bin/carddisp.pl?gene=HK2
LTF	Lactotransferrin	Protein Coding	48	GC03M046435	1.14248	https://www.genecards.org/cgi-bin/carddisp.pl?gene=LTF
IQGAP1	IQ Motif Containing GTPase Activating Protein 1	Protein Coding	46	GC15P090388	1.14248	https://www.genecards.org/cgi-bin/carddisp.pl?gene=IQGAP1
MGAT5	Alpha-1,6-Mannosylglycoprotein 6-Beta-N-Acetylglucosaminyltransferase	Protein Coding	44	GC02P134119	1.14248	https://www.genecards.org/cgi-bin/carddisp.pl?gene=MGAT5
SDCBP	Syndecan Binding Protein	Protein Coding	44	GC08P058539	1.14248	https://www.genecards.org/cgi-bin/carddisp.pl?gene=SDCBP
ABHD2	Abhydrolase Domain Containing 2, Acylglycerol Lipase	Protein Coding	42	GC15P089087	1.14248	https://www.genecards.org/cgi-bin/carddisp.pl?gene=ABHD2
SPIB	Spi-B Transcription Factor	Protein Coding	41	GC19P050418	1.14248	https://www.genecards.org/cgi-bin/carddisp.pl?gene=SPIB
TRIM31	Tripartite Motif Containing 31	Protein Coding	40	GC06M069109	1.14248	https://www.genecards.org/cgi-bin/carddisp.pl?gene=TRIM31
MIR1827	MicroRNA 1827	RNA Gene	13	GC12P100189	1.14248	https://www.genecards.org/cgi-bin/carddisp.pl?gene=MIR1827
PDGFRB	Platelet Derived Growth Factor Receptor Beta	Protein Coding	56	GC05M150113	1.11236	https://www.genecards.org/cgi-bin/carddisp.pl?gene=PDGFRB
PLAT	Plasminogen Activator, Tissue Type	Protein Coding	54	GC08M042174	1.11236	https://www.genecards.org/cgi-bin/carddisp.pl?gene=PLAT
TLR3	Toll Like Receptor 3	Protein Coding	54	GC04P186059	1.11236	https://www.genecards.org/cgi-bin/carddisp.pl?gene=TLR3
NRAS	NRAS Proto-Oncogene, GTPase	Protein Coding	53	GC01M114704	1.11236	https://www.genecards.org/cgi-bin/carddisp.pl?gene=NRAS
ROCK1	Rho Associated Coiled-Coil Containing Protein Kinase 1	Protein Coding	52	GC18M020946	1.11236	https://www.genecards.org/cgi-bin/carddisp.pl?gene=ROCK1
PAK4	P21 (RAC1) Activated Kinase 4	Protein Coding	51	GC19P039125	1.11236	https://www.genecards.org/cgi-bin/carddisp.pl?gene=PAK4
VEGFA	Vascular Endothelial Growth Factor A	Protein Coding	51	GC06P043770	1.11236	https://www.genecards.org/cgi-bin/carddisp.pl?gene=VEGFA
CASP10	Caspase 10	Protein Coding	50	GC02P201182	1.11236	https://www.genecards.org/cgi-bin/carddisp.pl?gene=CASP10
PIN1	Peptidylprolyl Cis/Trans Isomerase, NIMA-Interacting 1	Protein Coding	50	GC19P009835	1.11236	https://www.genecards.org/cgi-bin/carddisp.pl?gene=PIN1
IL1RAP	Interleukin 1 Receptor Accessory Protein	Protein Coding	48	GC03P190514	1.11236	https://www.genecards.org/cgi-bin/carddisp.pl?gene=IL1RAP
UBE2C	Ubiquitin Conjugating Enzyme E2 C	Protein Coding	48	GC20P045812	1.11236	https://www.genecards.org/cgi-bin/carddisp.pl?gene=UBE2C
YWHAZ	Tyrosine 3-Monooxygenase/Tryptophan 5-Monooxygenase Activation Protein Zeta	Protein Coding	48	GC08M100917	1.11236	https://www.genecards.org/cgi-bin/carddisp.pl?gene=YWHAZ
TWIST1	Twist Family BHLH Transcription Factor 1	Protein Coding	47	GC07M019020	1.11236	https://www.genecards.org/cgi-bin/carddisp.pl?gene=TWIST1
BMP6	Bone Morphogenetic Protein 6	Protein Coding	46	GC06P007726	1.11236	https://www.genecards.org/cgi-bin/carddisp.pl?gene=BMP6
BNIP3L	BCL2 Interacting Protein 3 Like	Protein Coding	45	GC08P026383	1.11236	https://www.genecards.org/cgi-bin/carddisp.pl?gene=BNIP3L
ELK1	ETS Transcription Factor ELK1	Protein Coding	45	GC0XM047635	1.11236	https://www.genecards.org/cgi-bin/carddisp.pl?gene=ELK1
KDM3A	Lysine Demethylase 3A	Protein Coding	44	GC02P086440	1.11236	https://www.genecards.org/cgi-bin/carddisp.pl?gene=KDM3A
PRDX4	Peroxiredoxin 4	Protein Coding	44	GC0XP023665	1.11236	https://www.genecards.org/cgi-bin/carddisp.pl?gene=PRDX4
BNIP3	BCL2 Interacting Protein 3	Protein Coding	43	GC10M131966	1.11236	https://www.genecards.org/cgi-bin/carddisp.pl?gene=BNIP3
LMO3	LIM Domain Only 3	Protein Coding	41	GC12M016548	1.11236	https://www.genecards.org/cgi-bin/carddisp.pl?gene=LMO3
ZNF32	Zinc Finger Protein 32	Protein Coding	36	GC10M043643	1.11236	https://www.genecards.org/cgi-bin/carddisp.pl?gene=ZNF32
MIR200B	MicroRNA 200b	RNA Gene	23	GC01P001167	1.11236	https://www.genecards.org/cgi-bin/carddisp.pl?gene=MIR200B
MIR525	MicroRNA 525	RNA Gene	19	GC19P053697	1.11236	https://www.genecards.org/cgi-bin/carddisp.pl?gene=MIR525
MIR363	MicroRNA 363	RNA Gene	18	GC0XM134322	1.11236	https://www.genecards.org/cgi-bin/carddisp.pl?gene=MIR363
TUBB3	Tubulin Beta 3 Class III	Protein Coding	51	GC16P091470	1.09841	https://www.genecards.org/cgi-bin/carddisp.pl?gene=TUBB3
HSP90B1	Heat Shock Protein 90 Beta Family Member 1	Protein Coding	50	GC12P103930	1.09841	https://www.genecards.org/cgi-bin/carddisp.pl?gene=HSP90B1
SLC2A1	Solute Carrier Family 2 Member 1	Protein Coding	56	GC01M042925	1.07817	https://www.genecards.org/cgi-bin/carddisp.pl?gene=SLC2A1
HMOX1	Heme Oxygenase 1	Protein Coding	55	GC22P035380	1.07817	https://www.genecards.org/cgi-bin/carddisp.pl?gene=HMOX1
PTPN11	Protein Tyrosine Phosphatase Non-Receptor Type 11	Protein Coding	55	GC12P112418	1.07817	https://www.genecards.org/cgi-bin/carddisp.pl?gene=PTPN11
PRKACA	Protein Kinase CAMP-Activated Catalytic Subunit Alpha	Protein Coding	54	GC19M014559	1.07817	https://www.genecards.org/cgi-bin/carddisp.pl?gene=PRKACA
PAK3	P21 (RAC1) Activated Kinase 3	Protein Coding	53	GC0XP110944	1.07817	https://www.genecards.org/cgi-bin/carddisp.pl?gene=PAK3
CD36	CD36 Molecule	Protein Coding	52	GC07P080369	1.07817	https://www.genecards.org/cgi-bin/carddisp.pl?gene=CD36
PIK3R2	Phosphoinositide-3-Kinase Regulatory Subunit 2	Protein Coding	52	GC19P018153	1.07817	https://www.genecards.org/cgi-bin/carddisp.pl?gene=PIK3R2
PPP2CA	Protein Phosphatase 2 Catalytic Subunit Alpha	Protein Coding	52	GC05M134194	1.07817	https://www.genecards.org/cgi-bin/carddisp.pl?gene=PPP2CA
CASP6	Caspase 6	Protein Coding	51	GC04M109688	1.07817	https://www.genecards.org/cgi-bin/carddisp.pl?gene=CASP6
CDH3	Cadherin 3	Protein Coding	50	GC16P068637	1.07817	https://www.genecards.org/cgi-bin/carddisp.pl?gene=CDH3
EEF2K	Eukaryotic Elongation Factor 2 Kinase	Protein Coding	50	GC16P022320	1.07817	https://www.genecards.org/cgi-bin/carddisp.pl?gene=EEF2K
LRP1	LDL Receptor Related Protein 1	Protein Coding	50	GC12P057128	1.07817	https://www.genecards.org/cgi-bin/carddisp.pl?gene=LRP1
PAK2	P21 (RAC1) Activated Kinase 2	Protein Coding	50	GC03P196739	1.07817	https://www.genecards.org/cgi-bin/carddisp.pl?gene=PAK2
PTK6	Protein Tyrosine Kinase 6	Protein Coding	50	GC20M063528	1.07817	https://www.genecards.org/cgi-bin/carddisp.pl?gene=PTK6
LPAR1	Lysophosphatidic Acid Receptor 1	Protein Coding	49	GC09M110873	1.07817	https://www.genecards.org/cgi-bin/carddisp.pl?gene=LPAR1
TCF7L2	Transcription Factor 7 Like 2	Protein Coding	49	GC10P112950	1.07817	https://www.genecards.org/cgi-bin/carddisp.pl?gene=TCF7L2
CEACAM1	CEA Cell Adhesion Molecule 1	Protein Coding	48	GC19M042507	1.07817	https://www.genecards.org/cgi-bin/carddisp.pl?gene=CEACAM1
GDF2	Growth Differentiation Factor 2	Protein Coding	47	GC10P047322	1.07817	https://www.genecards.org/cgi-bin/carddisp.pl?gene=GDF2
GLO1	Glyoxalase I	Protein Coding	47	GC06M069363	1.07817	https://www.genecards.org/cgi-bin/carddisp.pl?gene=GLO1
IL17A	Interleukin 17A	Protein Coding	47	GC06P052186	1.07817	https://www.genecards.org/cgi-bin/carddisp.pl?gene=IL17A
RBL2	RB Transcriptional Corepressor Like 2	Protein Coding	47	GC16P053433	1.07817	https://www.genecards.org/cgi-bin/carddisp.pl?gene=RBL2
SIRPA	Signal Regulatory Protein Alpha	Protein Coding	47	GC20P001894	1.07817	https://www.genecards.org/cgi-bin/carddisp.pl?gene=SIRPA
TRAF2	TNF Receptor Associated Factor 2	Protein Coding	47	GC09P136881	1.07817	https://www.genecards.org/cgi-bin/carddisp.pl?gene=TRAF2
ADCY10	Adenylate Cyclase 10	Protein Coding	46	GC01M167809	1.07817	https://www.genecards.org/cgi-bin/carddisp.pl?gene=ADCY10
VPS37A	VPS37A Subunit Of ESCRT-I	Protein Coding	45	GC08P017246	1.07817	https://www.genecards.org/cgi-bin/carddisp.pl?gene=VPS37A
TNFRSF12A	TNF Receptor Superfamily Member 12A	Protein Coding	44	GC16P003018	1.07817	https://www.genecards.org/cgi-bin/carddisp.pl?gene=TNFRSF12A
APOBEC3G	Apolipoprotein B MRNA Editing Enzyme Catalytic Subunit 3G	Protein Coding	43	GC22P041649	1.07817	https://www.genecards.org/cgi-bin/carddisp.pl?gene=APOBEC3G
BAG1	BAG Cochaperone 1	Protein Coding	43	GC09M033245	1.07817	https://www.genecards.org/cgi-bin/carddisp.pl?gene=BAG1
COL13A1	Collagen Type XIII Alpha 1 Chain	Protein Coding	43	GC10P069801	1.07817	https://www.genecards.org/cgi-bin/carddisp.pl?gene=COL13A1
MNX1	Motor Neuron And Pancreas Homeobox 1	Protein Coding	43	GC07M156994	1.07817	https://www.genecards.org/cgi-bin/carddisp.pl?gene=MNX1
RAD9A	RAD9 Checkpoint Clamp Component A	Protein Coding	42	GC11P070586	1.07817	https://www.genecards.org/cgi-bin/carddisp.pl?gene=RAD9A
IFI27	Interferon Alpha Inducible Protein 27	Protein Coding	40	GC14P094104	1.07817	https://www.genecards.org/cgi-bin/carddisp.pl?gene=IFI27
MEGF11	Multiple EGF Like Domains 11	Protein Coding	40	GC15M065895	1.07817	https://www.genecards.org/cgi-bin/carddisp.pl?gene=MEGF11
ITPRIP	Inositol 1,4,5-Trisphosphate Receptor Interacting Protein	Protein Coding	39	GC10M104309	1.07817	https://www.genecards.org/cgi-bin/carddisp.pl?gene=ITPRIP
BCL2L15	BCL2 Like 15	Protein Coding	34	GC01M113876	1.07817	https://www.genecards.org/cgi-bin/carddisp.pl?gene=BCL2L15
SNAI2	Snail Family Transcriptional Repressor 2	Protein Coding	48	GC08M048917	1.05007	https://www.genecards.org/cgi-bin/carddisp.pl?gene=SNAI2
PTPN1	Protein Tyrosine Phosphatase Non-Receptor Type 1	Protein Coding	54	GC20P050510	1.03761	https://www.genecards.org/cgi-bin/carddisp.pl?gene=PTPN1
NOTCH3	Notch Receptor 3	Protein Coding	53	GC19M015159	1.03761	https://www.genecards.org/cgi-bin/carddisp.pl?gene=NOTCH3
GLUD1	Glutamate Dehydrogenase 1	Protein Coding	52	GC10M087050	1.03761	https://www.genecards.org/cgi-bin/carddisp.pl?gene=GLUD1
SIRT1	Sirtuin 1	Protein Coding	52	GC10P067884	1.03761	https://www.genecards.org/cgi-bin/carddisp.pl?gene=SIRT1
FASN	Fatty Acid Synthase	Protein Coding	51	GC17M082078	1.03761	https://www.genecards.org/cgi-bin/carddisp.pl?gene=FASN
MYH9	Myosin Heavy Chain 9	Protein Coding	51	GC22M036281	1.03761	https://www.genecards.org/cgi-bin/carddisp.pl?gene=MYH9
RPS6KB1	Ribosomal Protein S6 Kinase B1	Protein Coding	51	GC17P059893	1.03761	https://www.genecards.org/cgi-bin/carddisp.pl?gene=RPS6KB1
TPM1	Tropomyosin 1	Protein Coding	51	GC15P123360	1.03761	https://www.genecards.org/cgi-bin/carddisp.pl?gene=TPM1
PPP2R1A	Protein Phosphatase 2 Scaffold Subunit Aalpha	Protein Coding	50	GC19P070335	1.03761	https://www.genecards.org/cgi-bin/carddisp.pl?gene=PPP2R1A
COL4A2	Collagen Type IV Alpha 2 Chain	Protein Coding	49	GC13P110305	1.03761	https://www.genecards.org/cgi-bin/carddisp.pl?gene=COL4A2
CTNND1	Catenin Delta 1	Protein Coding	48	GC11P058173	1.03761	https://www.genecards.org/cgi-bin/carddisp.pl?gene=CTNND1
CD151	CD151 Molecule (Raph Blood Group)	Protein Coding	47	GC11P001966	1.03761	https://www.genecards.org/cgi-bin/carddisp.pl?gene=CD151
MMP11	Matrix Metallopeptidase 11	Protein Coding	47	GC22P023768	1.03761	https://www.genecards.org/cgi-bin/carddisp.pl?gene=MMP11
ARHGEF7	Rho Guanine Nucleotide Exchange Factor 7	Protein Coding	45	GC13P111114	1.03761	https://www.genecards.org/cgi-bin/carddisp.pl?gene=ARHGEF7
PPP2R2A	Protein Phosphatase 2 Regulatory Subunit Balpha	Protein Coding	45	GC08P026292	1.03761	https://www.genecards.org/cgi-bin/carddisp.pl?gene=PPP2R2A
SEMA7A	Semaphorin 7A (John Milton Hagen Blood Group)	Protein Coding	45	GC15M074409	1.03761	https://www.genecards.org/cgi-bin/carddisp.pl?gene=SEMA7A
PPP2R5A	Protein Phosphatase 2 Regulatory Subunit B'Alpha	Protein Coding	43	GC01P212285	1.03761	https://www.genecards.org/cgi-bin/carddisp.pl?gene=PPP2R5A
BST2	Bone Marrow Stromal Cell Antigen 2	Protein Coding	42	GC19M017403	1.03761	https://www.genecards.org/cgi-bin/carddisp.pl?gene=BST2
CCN1	Cellular Communication Network Factor 1	Protein Coding	41	GC01P085581	1.03761	https://www.genecards.org/cgi-bin/carddisp.pl?gene=CCN1
PPP2R2D	Protein Phosphatase 2 Regulatory Subunit Bdelta	Protein Coding	37	GC10P131900	1.03761	https://www.genecards.org/cgi-bin/carddisp.pl?gene=PPP2R2D
CCDC178	Coiled-Coil Domain Containing 178	Protein Coding	31	GC18M032937	1.03761	https://www.genecards.org/cgi-bin/carddisp.pl?gene=CCDC178
MIR10A	MicroRNA 10a	RNA Gene	23	GC17M048579	1.03761	https://www.genecards.org/cgi-bin/carddisp.pl?gene=MIR10A
MIR30B	MicroRNA 30b	RNA Gene	23	GC08M134800	1.03761	https://www.genecards.org/cgi-bin/carddisp.pl?gene=MIR30B
MIR30C1	MicroRNA 30c-1	RNA Gene	23	GC01P040757	1.03761	https://www.genecards.org/cgi-bin/carddisp.pl?gene=MIR30C1
SHC1	SHC Adaptor Protein 1	Protein Coding	46	GC01M154962	1.0167	https://www.genecards.org/cgi-bin/carddisp.pl?gene=SHC1
BUB1	BUB1 Mitotic Checkpoint Serine/Threonine Kinase	Protein Coding	51	GC02M110637	0.984749	https://www.genecards.org/cgi-bin/carddisp.pl?gene=BUB1
CDC25C	Cell Division Cycle 25C	Protein Coding	50	GC05M138285	0.984749	https://www.genecards.org/cgi-bin/carddisp.pl?gene=CDC25C
CDK1	Cyclin Dependent Kinase 1	Protein Coding	50	GC10P060772	0.984749	https://www.genecards.org/cgi-bin/carddisp.pl?gene=CDK1
ITGB5	Integrin Subunit Beta 5	Protein Coding	50	GC03M124761	0.984749	https://www.genecards.org/cgi-bin/carddisp.pl?gene=ITGB5
SETD2	SET Domain Containing 2, Histone Lysine Methyltransferase	Protein Coding	50	GC03M047033	0.984749	https://www.genecards.org/cgi-bin/carddisp.pl?gene=SETD2
BUB3	BUB3 Mitotic Checkpoint Protein	Protein Coding	49	GC10P123154	0.984749	https://www.genecards.org/cgi-bin/carddisp.pl?gene=BUB3
FER	FER Tyrosine Kinase	Protein Coding	48	GC05P108747	0.984749	https://www.genecards.org/cgi-bin/carddisp.pl?gene=FER
TP73	Tumor Protein P73	Protein Coding	48	GC01P003652	0.984749	https://www.genecards.org/cgi-bin/carddisp.pl?gene=TP73
SLCO1B3	Solute Carrier Organic Anion Transporter Family Member 1B3	Protein Coding	47	GC12P020810	0.984749	https://www.genecards.org/cgi-bin/carddisp.pl?gene=SLCO1B3
TDGF1	Teratocarcinoma-Derived Growth Factor 1	Protein Coding	47	GC03P047198	0.984749	https://www.genecards.org/cgi-bin/carddisp.pl?gene=TDGF1
DLG1	Discs Large MAGUK Scaffold Protein 1	Protein Coding	46	GC03M197042	0.984749	https://www.genecards.org/cgi-bin/carddisp.pl?gene=DLG1
EDAR	Ectodysplasin A Receptor	Protein Coding	46	GC02M108894	0.984749	https://www.genecards.org/cgi-bin/carddisp.pl?gene=EDAR
MAD2L1	Mitotic Arrest Deficient 2 Like 1	Protein Coding	46	GC04M120055	0.984749	https://www.genecards.org/cgi-bin/carddisp.pl?gene=MAD2L1
BCL2L2	BCL2 Like 2	Protein Coding	45	GC14P033738	0.984749	https://www.genecards.org/cgi-bin/carddisp.pl?gene=BCL2L2
PDCD6IP	Programmed Cell Death 6 Interacting Protein	Protein Coding	45	GC03P033798	0.984749	https://www.genecards.org/cgi-bin/carddisp.pl?gene=PDCD6IP
SH3GLB1	SH3 Domain Containing GRB2 Like, Endophilin B1	Protein Coding	44	GC01P086704	0.984749	https://www.genecards.org/cgi-bin/carddisp.pl?gene=SH3GLB1
SCRIB	Scribble Planar Cell Polarity Protein	Protein Coding	42	GC08M144207	0.984749	https://www.genecards.org/cgi-bin/carddisp.pl?gene=SCRIB
DYNLL2	Dynein Light Chain LC8-Type 2	Protein Coding	40	GC17P058083	0.984749	https://www.genecards.org/cgi-bin/carddisp.pl?gene=DYNLL2
TSC2	TSC Complex Subunit 2	Protein Coding	51	GC16P012688	0.958522	https://www.genecards.org/cgi-bin/carddisp.pl?gene=TSC2
BAG4	BAG Cochaperone 4	Protein Coding	41	GC08P038176	0.920355	https://www.genecards.org/cgi-bin/carddisp.pl?gene=BAG4
MAP3K7	Mitogen-Activated Protein Kinase Kinase Kinase 7	Protein Coding	53	GC06M090513	0.917962	https://www.genecards.org/cgi-bin/carddisp.pl?gene=MAP3K7
F10	Coagulation Factor X	Protein Coding	53	GC13P113122	0.857139	https://www.genecards.org/cgi-bin/carddisp.pl?gene=F10
F3	Coagulation Factor III, Tissue Factor	Protein Coding	48	GC01M094599	0.857139	https://www.genecards.org/cgi-bin/carddisp.pl?gene=F3
ADAMTSL1	ADAMTS Like 1	Protein Coding	45	GC09P017906	0.857139	https://www.genecards.org/cgi-bin/carddisp.pl?gene=ADAMTSL1
SERPINB1	Serpin Family B Member 1	Protein Coding	43	GC06M002847	0.857139	https://www.genecards.org/cgi-bin/carddisp.pl?gene=SERPINB1
MIR181A1	MicroRNA 181a-1	RNA Gene	20	GC01M198860	0.857139	https://www.genecards.org/cgi-bin/carddisp.pl?gene=MIR181A1
MAP3K1	Mitogen-Activated Protein Kinase Kinase Kinase 1	Protein Coding	52	GC05P056815	0.83795	https://www.genecards.org/cgi-bin/carddisp.pl?gene=MAP3K1
CTBP1	C-Terminal Binding Protein 1	Protein Coding	49	GC04M001211	0.83795	https://www.genecards.org/cgi-bin/carddisp.pl?gene=CTBP1
CEACAM4	CEA Cell Adhesion Molecule 4	Protein Coding	37	GC19M067892	0.803757	https://www.genecards.org/cgi-bin/carddisp.pl?gene=CEACAM4
PXN	Paxillin	Protein Coding	47	GC12M120210	0.791615	https://www.genecards.org/cgi-bin/carddisp.pl?gene=PXN
MALAT1	Metastasis Associated Lung Adenocarcinoma Transcript 1	RNA Gene	26	GC11P070433	0.787873	https://www.genecards.org/cgi-bin/carddisp.pl?gene=MALAT1
GSTP1	Glutathione S-Transferase Pi 1	Protein Coding	53	GC11P067583	0.763197	https://www.genecards.org/cgi-bin/carddisp.pl?gene=GSTP1
PRDX1	Peroxiredoxin 1	Protein Coding	52	GC01M045511	0.763197	https://www.genecards.org/cgi-bin/carddisp.pl?gene=PRDX1
IKBKG	Inhibitor Of Nuclear Factor Kappa B Kinase Regulatory Subunit Gamma	Protein Coding	51	GC0XP154541	0.737493	https://www.genecards.org/cgi-bin/carddisp.pl?gene=IKBKG
TFDP1	Transcription Factor Dp-1	Protein Coding	45	GC13P113584	0.737493	https://www.genecards.org/cgi-bin/carddisp.pl?gene=TFDP1
CRYBA1	Crystallin Beta A1	Protein Coding	41	GC17P029246	0.737493	https://www.genecards.org/cgi-bin/carddisp.pl?gene=CRYBA1
SERPINE1	Serpin Family E Member 1	Protein Coding	52	GC07P101127	0.730513	https://www.genecards.org/cgi-bin/carddisp.pl?gene=SERPINE1
FOXO3	Forkhead Box O3	Protein Coding	48	GC06P108559	0.729289	https://www.genecards.org/cgi-bin/carddisp.pl?gene=FOXO3
ACTG1	Actin Gamma 1	Protein Coding	51	GC17M081509	0.710339	https://www.genecards.org/cgi-bin/carddisp.pl?gene=ACTG1
ARHGDIA	Rho GDP Dissociation Inhibitor Alpha	Protein Coding	49	GC17M081867	0.710339	https://www.genecards.org/cgi-bin/carddisp.pl?gene=ARHGDIA
EZR	Ezrin	Protein Coding	48	GC06M158765	0.710339	https://www.genecards.org/cgi-bin/carddisp.pl?gene=EZR
SLC39A6	Solute Carrier Family 39 Member 6	Protein Coding	42	GC18M036108	0.710339	https://www.genecards.org/cgi-bin/carddisp.pl?gene=SLC39A6
BIN1	Bridging Integrator 1	Protein Coding	48	GC02M127048	0.700655	https://www.genecards.org/cgi-bin/carddisp.pl?gene=BIN1
TIAM1	TIAM Rac1 Associated GEF 1	Protein Coding	47	GC21M031118	0.700655	https://www.genecards.org/cgi-bin/carddisp.pl?gene=TIAM1
PDPK1	3-Phosphoinositide Dependent Protein Kinase 1	Protein Coding	51	GC16P002537	0.69632	https://www.genecards.org/cgi-bin/carddisp.pl?gene=PDPK1
SMAD7	SMAD Family Member 7	Protein Coding	48	GC18M048919	0.673421	https://www.genecards.org/cgi-bin/carddisp.pl?gene=SMAD7
NTRK3	Neurotrophic Receptor Tyrosine Kinase 3	Protein Coding	55	GC15M087859	0.643296	https://www.genecards.org/cgi-bin/carddisp.pl?gene=NTRK3
RHOC	Ras Homolog Family Member C	Protein Coding	44	GC01M112701	0.643296	https://www.genecards.org/cgi-bin/carddisp.pl?gene=RHOC
CASP2	Caspase 2	Protein Coding	50	GC07P148816	0.635348	https://www.genecards.org/cgi-bin/carddisp.pl?gene=CASP2
TNC	Tenascin C	Protein Coding	52	GC09M115019	0.612036	https://www.genecards.org/cgi-bin/carddisp.pl?gene=TNC
IRF6	Interferon Regulatory Factor 6	Protein Coding	45	GC01M209785	0.612036	https://www.genecards.org/cgi-bin/carddisp.pl?gene=IRF6
HOTAIR	HOX Transcript Antisense RNA	RNA Gene	26	GC12M053962	0.609103	https://www.genecards.org/cgi-bin/carddisp.pl?gene=HOTAIR
GNE	Glucosamine (UDP-N-Acetyl)-2-Epimerase/N-Acetylmannosamine Kinase	Protein Coding	44	GC09M036214	0.586991	https://www.genecards.org/cgi-bin/carddisp.pl?gene=GNE
XAF1	XIAP Associated Factor 1	Protein Coding	41	GC17P006757	0.586991	https://www.genecards.org/cgi-bin/carddisp.pl?gene=XAF1
SFRP1	Secreted Frizzled Related Protein 1	Protein Coding	47	GC08M041262	0.582729	https://www.genecards.org/cgi-bin/carddisp.pl?gene=SFRP1
MAP2K2	Mitogen-Activated Protein Kinase Kinase 2	Protein Coding	56	GC19M004090	0.568543	https://www.genecards.org/cgi-bin/carddisp.pl?gene=MAP2K2
CSK	C-Terminal Src Kinase	Protein Coding	50	GC15P074782	0.568543	https://www.genecards.org/cgi-bin/carddisp.pl?gene=CSK
PIK3C2B	Phosphatidylinositol-4-Phosphate 3-Kinase Catalytic Subunit Type 2 Beta	Protein Coding	49	GC01M204422	0.568543	https://www.genecards.org/cgi-bin/carddisp.pl?gene=PIK3C2B
TAGLN	Transgelin	Protein Coding	46	GC11P117199	0.568543	https://www.genecards.org/cgi-bin/carddisp.pl?gene=TAGLN
ENDOG	Endonuclease G	Protein Coding	45	GC09P128818	0.568543	https://www.genecards.org/cgi-bin/carddisp.pl?gene=ENDOG
FOXC2	Forkhead Box C2	Protein Coding	45	GC16P086587	0.568543	https://www.genecards.org/cgi-bin/carddisp.pl?gene=FOXC2
RACK1	Receptor For Activated C Kinase 1	Protein Coding	45	GC05M181873	0.568543	https://www.genecards.org/cgi-bin/carddisp.pl?gene=RACK1
ARHGDIB	Rho GDP Dissociation Inhibitor Beta	Protein Coding	44	GC12M014942	0.568543	https://www.genecards.org/cgi-bin/carddisp.pl?gene=ARHGDIB
FBLIM1	Filamin Binding LIM Protein 1	Protein Coding	40	GC01P015756	0.568543	https://www.genecards.org/cgi-bin/carddisp.pl?gene=FBLIM1
CCDC80	Coiled-Coil Domain Containing 80	Protein Coding	39	GC03M112604	0.568543	https://www.genecards.org/cgi-bin/carddisp.pl?gene=CCDC80
PRKD1	Protein Kinase D1	Protein Coding	52	GC14M029576	0.559756	https://www.genecards.org/cgi-bin/carddisp.pl?gene=PRKD1
LDHA	Lactate Dehydrogenase A	Protein Coding	54	GC11P018394	0.529631	https://www.genecards.org/cgi-bin/carddisp.pl?gene=LDHA
ANXA2	Annexin A2	Protein Coding	51	GC15M060347	0.529631	https://www.genecards.org/cgi-bin/carddisp.pl?gene=ANXA2
SPP1	Secreted Phosphoprotein 1	Protein Coding	49	GC04P087975	0.529631	https://www.genecards.org/cgi-bin/carddisp.pl?gene=SPP1
SMARCE1	SWI/SNF Related, Matrix Associated, Actin Dependent Regulator Of Chromatin, Subfamily E, Member 1	Protein Coding	47	GC17M040624	0.529631	https://www.genecards.org/cgi-bin/carddisp.pl?gene=SMARCE1
QSOX1	Quiescin Sulfhydryl Oxidase 1	Protein Coding	41	GC01P180154	0.529631	https://www.genecards.org/cgi-bin/carddisp.pl?gene=QSOX1
RBFOX2	RNA Binding Fox-1 Homolog 2	Protein Coding	41	GC22M035738	0.529631	https://www.genecards.org/cgi-bin/carddisp.pl?gene=RBFOX2
RPS6KA3	Ribosomal Protein S6 Kinase A3	Protein Coding	55	GC0XM020149	0.495438	https://www.genecards.org/cgi-bin/carddisp.pl?gene=RPS6KA3
CDC42	Cell Division Cycle 42	Protein Coding	53	GC01P022052	0.495438	https://www.genecards.org/cgi-bin/carddisp.pl?gene=CDC42
MAOA	Monoamine Oxidase A	Protein Coding	51	GC0XP043654	0.495438	https://www.genecards.org/cgi-bin/carddisp.pl?gene=MAOA
PIP5K1C	Phosphatidylinositol-4-Phosphate 5-Kinase Type 1 Gamma	Protein Coding	51	GC19M006048	0.495438	https://www.genecards.org/cgi-bin/carddisp.pl?gene=PIP5K1C
ATF2	Activating Transcription Factor 2	Protein Coding	50	GC02M175072	0.495438	https://www.genecards.org/cgi-bin/carddisp.pl?gene=ATF2
JUP	Junction Plakoglobin	Protein Coding	50	GC17M041754	0.495438	https://www.genecards.org/cgi-bin/carddisp.pl?gene=JUP
NDRG1	N-Myc Downstream Regulated 1	Protein Coding	48	GC08M133237	0.495438	https://www.genecards.org/cgi-bin/carddisp.pl?gene=NDRG1
NKX2-1	NK2 Homeobox 1	Protein Coding	48	GC14M036516	0.495438	https://www.genecards.org/cgi-bin/carddisp.pl?gene=NKX2-1
OCLN	Occludin	Protein Coding	47	GC05P069492	0.495438	https://www.genecards.org/cgi-bin/carddisp.pl?gene=OCLN
CRABP2	Cellular Retinoic Acid Binding Protein 2	Protein Coding	46	GC01M156701	0.495438	https://www.genecards.org/cgi-bin/carddisp.pl?gene=CRABP2
ID2	Inhibitor Of DNA Binding 2	Protein Coding	46	GC02P008678	0.495438	https://www.genecards.org/cgi-bin/carddisp.pl?gene=ID2
CEACAM8	CEA Cell Adhesion Molecule 8	Protein Coding	41	GC19M042580	0.495438	https://www.genecards.org/cgi-bin/carddisp.pl?gene=CEACAM8
PITPNC1	Phosphatidylinositol Transfer Protein Cytoplasmic 1	Protein Coding	38	GC17P067377	0.495438	https://www.genecards.org/cgi-bin/carddisp.pl?gene=PITPNC1
AFAP1L1	Actin Filament Associated Protein 1 Like 1	Protein Coding	37	GC05P149271	0.495438	https://www.genecards.org/cgi-bin/carddisp.pl?gene=AFAP1L1
INSR	Insulin Receptor	Protein Coding	56	GC19M007112	0.454879	https://www.genecards.org/cgi-bin/carddisp.pl?gene=INSR
HSPB1	Heat Shock Protein Family B (Small) Member 1	Protein Coding	54	GC07P076302	0.454879	https://www.genecards.org/cgi-bin/carddisp.pl?gene=HSPB1
NGF	Nerve Growth Factor	Protein Coding	54	GC01M115285	0.454879	https://www.genecards.org/cgi-bin/carddisp.pl?gene=NGF
PCNA	Proliferating Cell Nuclear Antigen	Protein Coding	53	GC20M005114	0.454879	https://www.genecards.org/cgi-bin/carddisp.pl?gene=PCNA
GSK3B	Glycogen Synthase Kinase 3 Beta	Protein Coding	52	GC03M119821	0.454879	https://www.genecards.org/cgi-bin/carddisp.pl?gene=GSK3B
TP63	Tumor Protein P63	Protein Coding	50	GC03P189598	0.454879	https://www.genecards.org/cgi-bin/carddisp.pl?gene=TP63
KRT14	Keratin 14	Protein Coding	49	GC17M041582	0.454879	https://www.genecards.org/cgi-bin/carddisp.pl?gene=KRT14
SPHK1	Sphingosine Kinase 1	Protein Coding	49	GC17P076376	0.454879	https://www.genecards.org/cgi-bin/carddisp.pl?gene=SPHK1
CTNNA1	Catenin Alpha 1	Protein Coding	48	GC05P138613	0.454879	https://www.genecards.org/cgi-bin/carddisp.pl?gene=CTNNA1
EHMT2	Euchromatic Histone Lysine Methyltransferase 2	Protein Coding	48	GC06M031879	0.454879	https://www.genecards.org/cgi-bin/carddisp.pl?gene=EHMT2
OGT	O-Linked N-Acetylglucosamine (GlcNAc) Transferase	Protein Coding	47	GC0XP071534	0.454879	https://www.genecards.org/cgi-bin/carddisp.pl?gene=OGT
RAC3	Rac Family Small GTPase 3	Protein Coding	47	GC17P082031	0.454879	https://www.genecards.org/cgi-bin/carddisp.pl?gene=RAC3
SIRT6	Sirtuin 6	Protein Coding	47	GC19M004174	0.454879	https://www.genecards.org/cgi-bin/carddisp.pl?gene=SIRT6
ACP1	Acid Phosphatase 1	Protein Coding	45	GC02P000364	0.454879	https://www.genecards.org/cgi-bin/carddisp.pl?gene=ACP1
FOXA1	Forkhead Box A1	Protein Coding	45	GC14M037589	0.454879	https://www.genecards.org/cgi-bin/carddisp.pl?gene=FOXA1
STK38	Serine/Threonine Kinase 38	Protein Coding	45	GC06M036493	0.454879	https://www.genecards.org/cgi-bin/carddisp.pl?gene=STK38
RHOQ	Ras Homolog Family Member Q	Protein Coding	44	GC02P046543	0.454879	https://www.genecards.org/cgi-bin/carddisp.pl?gene=RHOQ
ONECUT1	One Cut Homeobox 1	Protein Coding	43	GC15M118486	0.454879	https://www.genecards.org/cgi-bin/carddisp.pl?gene=ONECUT1
S100A7	S100 Calcium Binding Protein A7	Protein Coding	43	GC01M153457	0.454879	https://www.genecards.org/cgi-bin/carddisp.pl?gene=S100A7
SRSF3	Serine And Arginine Rich Splicing Factor 3	Protein Coding	43	GC06P087901	0.454879	https://www.genecards.org/cgi-bin/carddisp.pl?gene=SRSF3
MUC4	Mucin 4, Cell Surface Associated	Protein Coding	42	GC03M195746	0.454879	https://www.genecards.org/cgi-bin/carddisp.pl?gene=MUC4
GKN1	Gastrokine 1	Protein Coding	41	GC02P068974	0.454879	https://www.genecards.org/cgi-bin/carddisp.pl?gene=GKN1
MIR107	MicroRNA 107	RNA Gene	22	GC10M089600	0.454879	https://www.genecards.org/cgi-bin/carddisp.pl?gene=MIR107
MIR630	MicroRNA 630	RNA Gene	13	GC15P072587	0.454879	https://www.genecards.org/cgi-bin/carddisp.pl?gene=MIR630
DNMT1	DNA Methyltransferase 1	Protein Coding	55	GC19M010133	0.402021	https://www.genecards.org/cgi-bin/carddisp.pl?gene=DNMT1
LCK	LCK Proto-Oncogene, Src Family Tyrosine Kinase	Protein Coding	55	GC01P032251	0.402021	https://www.genecards.org/cgi-bin/carddisp.pl?gene=LCK
MERTK	MER Proto-Oncogene, Tyrosine Kinase	Protein Coding	55	GC02P111898	0.402021	https://www.genecards.org/cgi-bin/carddisp.pl?gene=MERTK
UCHL1	Ubiquitin C-Terminal Hydrolase L1	Protein Coding	55	GC04P041256	0.402021	https://www.genecards.org/cgi-bin/carddisp.pl?gene=UCHL1
CDK2	Cyclin Dependent Kinase 2	Protein Coding	54	GC12P055966	0.402021	https://www.genecards.org/cgi-bin/carddisp.pl?gene=CDK2
MMP3	Matrix Metallopeptidase 3	Protein Coding	53	GC11M102835	0.402021	https://www.genecards.org/cgi-bin/carddisp.pl?gene=MMP3
ACTB	Actin Beta	Protein Coding	52	GC07M005527	0.402021	https://www.genecards.org/cgi-bin/carddisp.pl?gene=ACTB
BRCA1	BRCA1 DNA Repair Associated	Protein Coding	52	GC17M043044	0.402021	https://www.genecards.org/cgi-bin/carddisp.pl?gene=BRCA1
SLC2A2	Solute Carrier Family 2 Member 2	Protein Coding	52	GC03M170996	0.402021	https://www.genecards.org/cgi-bin/carddisp.pl?gene=SLC2A2
NOS2	Nitric Oxide Synthase 2	Protein Coding	51	GC17M027756	0.402021	https://www.genecards.org/cgi-bin/carddisp.pl?gene=NOS2
USP9X	Ubiquitin Specific Peptidase 9 X-Linked	Protein Coding	51	GC0XP041085	0.402021	https://www.genecards.org/cgi-bin/carddisp.pl?gene=USP9X
ROR1	Receptor Tyrosine Kinase Like Orphan Receptor 1	Protein Coding	50	GC01P063774	0.402021	https://www.genecards.org/cgi-bin/carddisp.pl?gene=ROR1
FYN	FYN Proto-Oncogene, Src Family Tyrosine Kinase	Protein Coding	49	GC06M111660	0.402021	https://www.genecards.org/cgi-bin/carddisp.pl?gene=FYN
HSPA1A	Heat Shock Protein Family A (Hsp70) Member 1A	Protein Coding	48	GC06P087759	0.402021	https://www.genecards.org/cgi-bin/carddisp.pl?gene=HSPA1A
HTRA2	HtrA Serine Peptidase 2	Protein Coding	48	GC02P074529	0.402021	https://www.genecards.org/cgi-bin/carddisp.pl?gene=HTRA2
SNAI1	Snail Family Transcriptional Repressor 1	Protein Coding	48	GC20P049982	0.402021	https://www.genecards.org/cgi-bin/carddisp.pl?gene=SNAI1
C5AR1	Complement C5a Receptor 1	Protein Coding	47	GC19P047290	0.402021	https://www.genecards.org/cgi-bin/carddisp.pl?gene=C5AR1
LATS2	Large Tumor Suppressor Kinase 2	Protein Coding	47	GC13M020973	0.402021	https://www.genecards.org/cgi-bin/carddisp.pl?gene=LATS2
PRDM1	PR/SET Domain 1	Protein Coding	47	GC06P105993	0.402021	https://www.genecards.org/cgi-bin/carddisp.pl?gene=PRDM1
SKI	SKI Proto-Oncogene	Protein Coding	47	GC01P002228	0.402021	https://www.genecards.org/cgi-bin/carddisp.pl?gene=SKI
TPP2	Tripeptidyl Peptidase 2	Protein Coding	47	GC13P102596	0.402021	https://www.genecards.org/cgi-bin/carddisp.pl?gene=TPP2
XRCC5	X-Ray Repair Cross Complementing 5	Protein Coding	47	GC02P216107	0.402021	https://www.genecards.org/cgi-bin/carddisp.pl?gene=XRCC5
CLDN18	Claudin 18	Protein Coding	46	GC03P137998	0.402021	https://www.genecards.org/cgi-bin/carddisp.pl?gene=CLDN18
SPTA1	Spectrin Alpha, Erythrocytic 1	Protein Coding	46	GC01M158610	0.402021	https://www.genecards.org/cgi-bin/carddisp.pl?gene=SPTA1
THY1	Thy-1 Cell Surface Antigen	Protein Coding	46	GC11M119417	0.402021	https://www.genecards.org/cgi-bin/carddisp.pl?gene=THY1
TJP1	Tight Junction Protein 1	Protein Coding	46	GC15M029699	0.402021	https://www.genecards.org/cgi-bin/carddisp.pl?gene=TJP1
CDX2	Caudal Type Homeobox 2	Protein Coding	45	GC13M027962	0.402021	https://www.genecards.org/cgi-bin/carddisp.pl?gene=CDX2
CENPF	Centromere Protein F	Protein Coding	45	GC01P214603	0.402021	https://www.genecards.org/cgi-bin/carddisp.pl?gene=CENPF
DOK2	Docking Protein 2	Protein Coding	45	GC08M021908	0.402021	https://www.genecards.org/cgi-bin/carddisp.pl?gene=DOK2
S100A11	S100 Calcium Binding Protein A11	Protein Coding	45	GC01M152032	0.402021	https://www.genecards.org/cgi-bin/carddisp.pl?gene=S100A11
SERPINB5	Serpin Family B Member 5	Protein Coding	45	GC18P063476	0.402021	https://www.genecards.org/cgi-bin/carddisp.pl?gene=SERPINB5
CLIC4	Chloride Intracellular Channel 4	Protein Coding	44	GC01P024745	0.402021	https://www.genecards.org/cgi-bin/carddisp.pl?gene=CLIC4
IKZF3	IKAROS Family Zinc Finger 3	Protein Coding	44	GC17M049237	0.402021	https://www.genecards.org/cgi-bin/carddisp.pl?gene=IKZF3
SNCG	Synuclein Gamma	Protein Coding	44	GC10P093503	0.402021	https://www.genecards.org/cgi-bin/carddisp.pl?gene=SNCG
USP11	Ubiquitin Specific Peptidase 11	Protein Coding	44	GC0XP047232	0.402021	https://www.genecards.org/cgi-bin/carddisp.pl?gene=USP11
ELAVL1	ELAV Like RNA Binding Protein 1	Protein Coding	43	GC19M007958	0.402021	https://www.genecards.org/cgi-bin/carddisp.pl?gene=ELAVL1
HOXA10	Homeobox A10	Protein Coding	43	GC07M027635	0.402021	https://www.genecards.org/cgi-bin/carddisp.pl?gene=HOXA10
LGALS8	Galectin 8	Protein Coding	43	GC01P236518	0.402021	https://www.genecards.org/cgi-bin/carddisp.pl?gene=LGALS8
SRPX2	Sushi Repeat Containing Protein X-Linked 2	Protein Coding	43	GC0XP100648	0.402021	https://www.genecards.org/cgi-bin/carddisp.pl?gene=SRPX2
SLPI	Secretory Leukocyte Peptidase Inhibitor	Protein Coding	42	GC20M045252	0.402021	https://www.genecards.org/cgi-bin/carddisp.pl?gene=SLPI
HTRA3	HtrA Serine Peptidase 3	Protein Coding	41	GC04P008269	0.402021	https://www.genecards.org/cgi-bin/carddisp.pl?gene=HTRA3
EFHD2	EF-Hand Domain Family Member D2	Protein Coding	40	GC01P015409	0.402021	https://www.genecards.org/cgi-bin/carddisp.pl?gene=EFHD2
IRX1	Iroquois Homeobox 1	Protein Coding	40	GC05P003596	0.402021	https://www.genecards.org/cgi-bin/carddisp.pl?gene=IRX1
CXCL14	C-X-C Motif Chemokine Ligand 14	Protein Coding	39	GC05M135617	0.402021	https://www.genecards.org/cgi-bin/carddisp.pl?gene=CXCL14
KIF18A	Kinesin Family Member 18A	Protein Coding	38	GC11M028020	0.402021	https://www.genecards.org/cgi-bin/carddisp.pl?gene=KIF18A
ZG16B	Zymogen Granule Protein 16B	Protein Coding	37	GC16P012717	0.402021	https://www.genecards.org/cgi-bin/carddisp.pl?gene=ZG16B
SBSN	Suprabasin	Protein Coding	35	GC19M070249	0.402021	https://www.genecards.org/cgi-bin/carddisp.pl?gene=SBSN
MIR223	MicroRNA 223	RNA Gene	24	GC0XP066018	0.402021	https://www.genecards.org/cgi-bin/carddisp.pl?gene=MIR223
MIR503	MicroRNA 503	RNA Gene	23	GC0XM134696	0.402021	https://www.genecards.org/cgi-bin/carddisp.pl?gene=MIR503
MIR99A	MicroRNA 99a	RNA Gene	23	GC21P016539	0.402021	https://www.genecards.org/cgi-bin/carddisp.pl?gene=MIR99A
MIR451A	MicroRNA 451a	RNA Gene	20	GC17M028861	0.402021	https://www.genecards.org/cgi-bin/carddisp.pl?gene=MIR451A
MIR7-1	MicroRNA 7-1	RNA Gene	18	GC09M095071	0.402021	https://www.genecards.org/cgi-bin/carddisp.pl?gene=MIR7-1
SNORA80E	Small Nucleolar RNA, H/ACA Box 80E	RNA Gene	18	GC01M155919	0.402021	https://www.genecards.org/cgi-bin/carddisp.pl?gene=SNORA80E

## Sheet: Supplementary Table 2
Harmonizome
BMF	Bcl2 modifying factor
DAPK2	death-associated protein kinase 2
E2F1	E2F transcription factor 1
STK11	serine/threonine kinase 11
TFDP1	transcription factor Dp-1
ABHD4	abhydrolase domain containing 4
AFAP1L1	actin filament associated protein 1-like 1
AKT1	v-akt murine thymoma viral oncogene homolog 1
AKT2	v-akt murine thymoma viral oncogene homolog 2
ANGPTL4	angiopoietin-like 4
BAX	BCL2-associated X protein
BCAR1	breast cancer anti-estrogen resistance 1
BCL2	B-cell CLL/lymphoma 2
BCL2L11	BCL2-like 11 (apoptosis facilitator)
BIRC3	baculoviral IAP repeat containing 3
BMF	Bcl2 modifying factor
BRAF	B-Raf proto-oncogene, serine/threonine kinase
BRCA2	breast cancer 2, early onset
BSG	basigin (Ok blood group)
CALR	calreticulin
CASP2	caspase 2, apoptosis-related cysteine peptidase
CASP3	caspase 3, apoptosis-related cysteine peptidase
CASP8	caspase 8, apoptosis-related cysteine peptidase
CAV1	caveolin 1, caveolae protein, 22kDa
CCAR2	cell cycle and apoptosis regulator 2
CD63	CD63 molecule
CDCP1	CUB domain containing protein 1
CDH1	cadherin 1, type 1, E-cadherin (epithelial)
CDH2	cadherin 2, type 1, N-cadherin (neuronal)
CDKN2A	cyclin-dependent kinase inhibitor 2A
CEACAM6	carcinoembryonic antigen-related cell adhesion molecule 6 (non-specific cross reacting antigen)
CEBPB	CCAAT/enhancer binding protein (C/EBP), beta
CHUK	conserved helix-loop-helix ubiquitous kinase
CLDN1	claudin 1
CLU	clusterin
CMA1	chymase 1, mast cell
COPS5	COP9 signalosome subunit 5
CSNK2A1	casein kinase 2, alpha 1 polypeptide
CSPG4	chondroitin sulfate proteoglycan 4
CTNND1	catenin (cadherin-associated protein), delta 1
CTTN	cortactin
CXCL12	chemokine (C-X-C motif) ligand 12
DAP3	death associated protein 3
DAPK1	death-associated protein kinase 1
DLG1	discs, large homolog 1 (Drosophila)
EDA2R	ectodysplasin A2 receptor
EEF1A1	eukaryotic translation elongation factor 1 alpha 1
EEF2K	eukaryotic elongation factor 2 kinase
EGFR	epidermal growth factor receptor
EIF2AK3	eukaryotic translation initiation factor 2-alpha kinase 3
ERBB4	erb-b2 receptor tyrosine kinase 4
FER	fer (fps/fes related) tyrosine kinase
FGF2	fibroblast growth factor 2 (basic)
FN1	fibronectin 1
HGF	hepatocyte growth factor (hepapoietin A; scatter factor)
HK2	hexokinase 2
HMCN1	hemicentin 1
HMGA1	high mobility group AT-hook 1
HOXA10	homeobox A10
HTRA1	HtrA serine peptidase 1
IGF1R	insulin-like growth factor 1 receptor
IKZF3	IKAROS family zinc finger 3 (Aiolos)
ITGA2	integrin, alpha 2 (CD49B, alpha 2 subunit of VLA-2 receptor)
ITGA3	integrin, alpha 3 (antigen CD49C, alpha 3 subunit of VLA-3 receptor)
ITGA4	integrin, alpha 4 (antigen CD49D, alpha 4 subunit of VLA-4 receptor)
ITGA5	integrin, alpha 5 (fibronectin receptor, alpha polypeptide)
ITGA6	integrin, alpha 6
ITGA8	integrin, alpha 8
ITGAV	integrin, alpha V
ITGB1	integrin, beta 1 (fibronectin receptor, beta polypeptide, antigen CD29 includes MDF2, MSK12)
KDR	kinase insert domain receptor
KL	klotho
KRAS	Kirsten rat sarcoma viral oncogene homolog
LGALS1	lectin, galactoside-binding, soluble, 1
LRP1	low density lipoprotein receptor-related protein 1
LTB4R2	leukotriene B4 receptor 2
MAPK1	mitogen-activated protein kinase 1
MAPK3	mitogen-activated protein kinase 3
MAVS	mitochondrial antiviral signaling protein
MCL1	myeloid cell leukemia 1
MDM2	MDM2 proto-oncogene, E3 ubiquitin protein ligase
MET	MET proto-oncogene, receptor tyrosine kinase
MGAT5	mannosyl (alpha-1,6-)-glycoprotein beta-1,6-N-acetyl-glucosaminyltransferase
MIR200C	microRNA 200c
MMP11	matrix metallopeptidase 11
MMP13	matrix metallopeptidase 13
MMP2	matrix metallopeptidase 2
MTA1	metastasis associated 1
MTOR	mechanistic target of rapamycin (serine/threonine kinase)
MYBBP1A	MYB binding protein (P160) 1a
NRP1	neuropilin 1
NTF3	neurotrophin 3
NTRK2	neurotrophic tyrosine kinase, receptor, type 2
OLFM3	olfactomedin 3
PAK1	p21 protein (Cdc42/Rac)-activated kinase 1
PAK4	p21 protein (Cdc42/Rac)-activated kinase 4
PECAM1	platelet/endothelial cell adhesion molecule 1
PIK3CA	phosphatidylinositol-4,5-bisphosphate 3-kinase, catalytic subunit alpha
PIK3CG	phosphatidylinositol-4,5-bisphosphate 3-kinase, catalytic subunit gamma
PLK1	polo-like kinase 1
PRKCA	protein kinase C, alpha
PRKD1	protein kinase D1
PTEN	phosphatase and tensin homolog
PTHLH	parathyroid hormone-like hormone
PTK2	protein tyrosine kinase 2
PTK2B	protein tyrosine kinase 2 beta
PTK6	protein tyrosine kinase 6
PTPN11	protein tyrosine phosphatase, non-receptor type 11
PTRH2	peptidyl-tRNA hydrolase 2
RAD9A	RAD9 homolog A (S. pombe)
RHOA	ras homolog family member A
RHOC	ras homolog family member C
RIPK1	receptor (TNFRSF)-interacting serine-threonine kinase 1
ROCK1	Rho-associated, coiled-coil containing protein kinase 1
S100A4	S100 calcium binding protein A4
SCRIB	scribbled planar cell polarity protein
SH3GLB1	SH3-domain GRB2-like endophilin B1
SIK1	salt-inducible kinase 1
SIRPA	signal-regulatory protein alpha
SIRT3	sirtuin 3
SKP2	S-phase kinase-associated protein 2, E3 ubiquitin protein ligase
SLCO1B3	solute carrier organic anion transporter family, member 1B3
SMAD4	SMAD family member 4
SNAI2	snail family zinc finger 2
SRC	SRC proto-oncogene, non-receptor tyrosine kinase
STAT3	signal transducer and activator of transcription 3 (acute-phase response factor)
STK11	serine/threonine kinase 11
TAGLN	transgelin
TGFB1	transforming growth factor, beta 1
THBS1	thrombospondin 1
TIMP1	TIMP metallopeptidase inhibitor 1
TP53	tumor protein p53
TPM1	tropomyosin 1 (alpha)
UCHL1	ubiquitin carboxyl-terminal esterase L1 (ubiquitin thiolesterase)
USP9X	ubiquitin specific peptidase 9, X-linked
WISP3	WNT1 inducible signaling pathway protein 3
WNT2	wingless-type MMTV integration site family member 2
XIAP	X-linked inhibitor of apoptosis, E3 ubiquitin protein ligase
YWHAZ	tyrosine 3-monooxygenase/tryptophan 5-monooxygenase activation protein, zeta

## Sheet: Supplementary Table 3
gene	conMean	treatMean	logFC	pValue	fdr
NTRK2	2.36649	0.620606	-1.931	2.62324e-134	8.95451e-134
CEACAM6	1.76511	0.386745	-2.1903	2.06365e-111	5.03707e-111
CEACAM5	1.04407	0.283219	-1.88223	1.09598e-100	2.36941e-100
EGFR	4.9843	0.982754	-2.34249	1.17937e-163	1.72721e-162
SIK1	4.69706	0.423143	-3.47254	6.32566e-163	7.21679e-162
DAPK2	2.93307	0.475245	-2.62567	4.38523e-167	1.53146e-165
BIRC5	1.41926	4.26049	1.58588	2.65089e-163	3.43859e-162
CSPG4	2.22049	6.32823	1.51093	6.72748e-150	3.21503e-149
IGF1	1.50003	0.366733	-2.03219	1.72431e-123	4.74447e-123
PIK3CG	0.179839	1.01527	2.49709	1.34126e-94	2.75536e-94
FBXW7-AS1	0.23002	0.0647849	-1.82803	5.75588e-25	7.44492e-25
ITGA4	0.544821	1.95499	1.84331	2.55279e-93	5.22057e-93
HMCN1	1.21436	4.01636	1.7257	6.71517e-137	2.41959e-136
SFN	8.64001	2.02036	-2.09642	8.41025e-123	2.25932e-122
CXCL8	0.372964	2.63056	2.81826	2.79919e-137	1.04167e-136
AR	1.27877	0.308167	-2.05297	6.62283e-133	2.21086e-132
CDKN2A	0.575467	2.44867	2.08919	3.52505e-53	5.26439e-53
CLDN1	7.06552	2.31347	-1.61074	9.4735e-156	5.84383e-155
NTRK1	0.115288	0.398289	1.78857	2.29713e-59	3.57157e-59
CDK11A	5.06832	1.67436	-1.5979	5.27423e-166	1.14024e-164
GRHL2	3.46262	0.209755	-4.04509	5.27274e-162	5.20396e-161
MMP13	0.123787	1.11469	3.17072	2.87414e-27	3.7496e-27
EDA2R	0.728247	2.14838	1.56075	5.5303e-66	8.96699e-66
CCN6	1.09928	0.359693	-1.61172	6.88228e-105	1.53919e-104
MMP9	0.949305	4.88208	2.36255	5.71739e-155	3.46093e-154
NTF3	1.28005	0.23007	-2.47605	1.11021e-134	3.87719e-134
LAMC2	3.11734	0.906771	-1.78151	1.50844e-122	4.02842e-122
LAMA3	4.53818	0.758133	-2.58159	5.68667e-166	1.17352e-164
CDH2	0.167555	2.44248	3.86564	2.73481e-128	8.22253e-128
OLFM3	0.0223428	0.332313	3.89466	0.000348614	0.000368929
SPINK1	1.77377	0.471579	-1.91125	4.59784e-111	1.11627e-110
FASLG	0.0579576	1.12325	4.27653	4.64434e-124	1.28569e-123
PBK	0.76818	3.83719	2.32053	6.80416e-166	1.3323e-164
LTB4R2	4.17516	0.986959	-2.08077	1.49276e-163	2.05368e-162
PLG	0.461674	0.0266572	-4.11428	2.36775e-151	1.20782e-150
PRKCQ	0.188519	1.06341	2.49591	4.32709e-90	8.65417e-90
HAVCR2	0.817916	2.64572	1.69364	6.59279e-137	2.3945e-136
CD24	5.07392	1.51799	-1.74094	1.2101e-131	3.84185e-131
ELANE	1.46432	0.111744	-3.71197	1.5747e-152	8.5109e-152
EPHB6	6.17608	1.14883	-2.42652	9.85088e-166	1.78892e-164
SPIB	0.109027	0.925996	3.08633	1.55166e-83	2.91096e-83
TRIM31	0.418305	0.0628884	-2.73369	1.88931e-141	7.59069e-141
PLAT	1.94258	5.50471	1.50269	6.92594e-156	4.4287e-155
PAK3	0.722987	0.23348	-1.63067	7.08923e-107	1.6421e-106
PIK3R2	3.59099	0.651005	-2.46364	1.73067e-167	9.82153e-166
PTK6	4.63819	1.39002	-1.73846	1.35616e-150	6.7659e-150
ADCY10	0.0991063	0.0231707	-2.09667	3.105e-96	6.49618e-96
MNX1	0.090434	0.374646	2.05059	0.000488067	0.000512923
MEGF11	0.893282	0.0592171	-3.91503	6.99074e-161	6.10345e-160
BCL2L15	0.290231	0.0915936	-1.66388	3.97106e-93	8.08459e-93
CCDC178	0.397049	0.0777869	-2.35172	8.73663e-105	1.94433e-104
BUB1	0.794644	3.05694	1.94371	4.0821e-164	6.17758e-163
CDC25C	0.435295	1.77178	2.02514	4.83704e-156	3.18263e-155
TDGF1	0.112872	0.0155714	-2.85772	3.42387e-49	4.99819e-49
EDAR	0.703553	0.0819392	-3.10203	4.46517e-142	1.8263e-141
F10	3.30046	0.971887	-1.7638	3.37766e-156	2.25508e-155
F3	4.8716	1.7199	-1.50207	1.16234e-158	8.65088e-158
CRYBA1	0.0172793	0.079928	2.20966	4.10703e-57	6.27809e-57
NTRK3	1.63757	0.0918969	-4.1554	1.25403e-162	1.35555e-161
IRF6	5.67032	1.02981	-2.46105	1.47482e-161	1.33913e-160
SPP1	0.919503	7.4803	3.02417	3.80461e-163	4.66836e-162
MAOA	4.22777	1.30422	-1.69672	2.41169e-156	1.63419e-155
OCLN	2.8136	0.232691	-3.59593	1.72428e-167	9.82153e-166
TP63	5.52659	0.646987	-3.09458	1.36245e-160	1.14547e-159
KRT14	11.1459	2.26925	-2.29623	1.32163e-134	4.5803e-134
FOXA1	0.721132	0.18964	-1.927	7.9249e-88	1.52453e-87
ONECUT1	0.0243466	0.45189	4.21418	1.00111e-80	1.78939e-80
S100A7	5.10781	1.64172	-1.6375	9.68316e-90	1.91137e-89
MUC4	0.25914	0.0453053	-2.51598	6.38767e-127	1.87097e-126
GKN1	0.34045	0.012234	-4.79847	3.37684e-108	7.86197e-108
LCK	0.714571	2.32996	1.70515	1.91773e-82	3.55367e-82
NOS2	0.169649	0.503993	1.57085	1.68008e-40	2.36147e-40
SPTA1	0.111748	0.35592	1.6713	1.23829e-18	1.51941e-18
SERPINB5	6.63909	0.672176	-3.30408	2.8955e-159	2.26648e-158
IKZF3	0.217137	1.71813	2.98416	2.81252e-108	6.58188e-108
SLPI	6.90903	1.90914	-1.85556	2.06244e-126	5.92626e-126
KIF18A	0.372532	1.77402	2.25159	4.6054e-153	2.54982e-152
ZG16B	4.11042	0.457773	-3.16658	4.36542e-162	4.50432e-161
SBSN	9.56778	1.43302	-2.73913	1.81799e-149	8.42211e-149
SNORA80E	0.10181	0.304126	1.57879	4.63887e-74	7.91748e-74
